# Supplementary material for: Get Over It! A Multilevel Threshold Autoregressive Model for State-Dependent Affect Regulation
Source: Psychometrika. 2014 Aug 5;81(1):217–41. doi: 10.1007/s11336-014-9417-x (PMC4764683; doi:10.1007/s11336-014-9417-x)
Supplement: Supplementary file 1 — Supplementary material 1 (txt 260 KB) [file 11336_2014_9417_MOESM1_ESM.txt]

Y[,1]	Y[,2]	Y[,3]	Y[,4]	Y[,5]	Y[,6]	Y[,7]	Y[,8]	Y[,9]	Y[,10]	Y[,11]	Y[,12]	Y[,13]	Y[,14]	Y[,15]	Y[,16]	Y[,17]	Y[,18]	Y[,19]	Y[,20]	Y[,21]	Y[,22]	Y[,23]	Y[,24]	Y[,25]	Y[,26]	Y[,27]	Y[,28]	Y[,29]	Y[,30]	Y[,31]	Y[,32]	Y[,33]	Y[,34]	Y[,35]	Y[,36]	Y[,37]	Y[,38]	Y[,39]	Y[,40]	Y[,41]	Y[,42]	Y[,43]	Y[,44]	Y[,45]	Y[,46]	Y[,47]	Y[,48]	Y[,49]	Y[,50]
12.80726	13.94541	12.85833	17.24083	17.13875	16.06497	18.81805	15.57299	16.88321	17.18813	17.36094	15.06209	9.75245	13.1787	13.83843	14.42281	13.6701	17.17561	12.81435	13.43825	20.20908	17.33418	14.38124	17.19402	19.68925	16.02587	14.10262	12.58155	20.44904	12.64519	16.71366	19.6722	20.02349	16.36513	11.71203	14.08829	14.65276	13.97762	14.46387	13.82704	17.02983	18.58179	12.85063	17.28955	10.34072	13.03486	13.12025	11.62241	18.04699	15.78615
16.00788	13.36771	15.97867	16.57328	17.04917	15.96367	16.67106	13.03348	14.71202	17.12023	14.28047	17.96018	6.55845	14.36359	18.80085	17.07726	16.02885	13.62713	15.61968	14.88691	19.55773	14.72975	14.84923	17.80754	16.40633	12.78216	15.96443	15.55296	21.03308	13.2294	15.99353	16.83468	18.27583	18.02981	9.08239	16.97447	14.26243	13.437	18.73598	15.39659	16.72449	17.20409	15.47892	19.51336	9.87488	11.42914	18.30441	8.19025	14.51633	15.19092
15.98009	14.27465	14.92336	15.15543	17.14289	14.90552	15.42994	12.75145	19.45295	17.57673	13.7633	17.62838	4.40649	16.7426	16.25576	11.72997	13.74678	11.26061	14.83925	16.77242	18.0412	17.19779	17.24758	17.56341	19.284	17.43582	17.27614	15.74683	17.50486	11.80933	16.74307	15.31146	19.09705	20.54942	12.83623	12.46555	12.79482	13.44449	18.33213	20.94938	20.67579	16.17658	14.93642	18.4871	9.19138	9.1061	16.13073	10.13664	17.20213	19.6263
17.72773	17.44814	18.44363	15.16148	16.67926	15.25047	18.12017	12.8694	16.62443	19.27726	14.30689	14.5912	9.28159	13.26792	18.71551	17.81787	14.94253	9.47499	16.10587	17.67223	18.964	14.50087	15.34053	19.30596	17.4659	10.44469	16.65608	10.66168	15.98107	12.83761	16.57367	16.79556	19.51856	17.5995	8.95419	16.22543	12.75499	11.18164	16.93819	12.86612	16.6841	15.83159	13.92724	18.15316	13.12083	13.92545	14.22009	10.43019	16.19997	16.91808
12.30756	17.24666	16.15002	16.20811	17.81487	13.72178	20.28079	11.21959	17.28855	18.10414	16.00215	19.26826	11.56437	12.61852	15.62717	14.50504	11.59652	13.75423	17.15137	19.76485	18.95671	10.42172	14.33644	15.52671	21.84049	14.59617	14.5723	10.13594	15.911	11.67487	15.97908	17.82479	16.55835	12.19623	10.65316	13.60197	15.61813	12.82684	15.98337	12.947	17.74685	18.46773	12.32001	13.30253	13.59139	15.39968	15.18923	14.61697	16.65565	17.42358
14.8093	14.85051	14.26867	18.21789	21.90615	17.08011	18.59603	13.43116	16.00727	18.43332	17.03943	16.77351	10.39948	13.68005	18.14911	15.3417	13.96537	13.34384	16.36414	16.76338	18.2401	15.25332	16.53214	16.33555	18.90519	12.87561	16.64311	11.50188	16.45274	12.33901	13.96916	19.26014	15.48597	13.66317	13.91804	12.3727	16.45413	16.5881	13.93596	14.01298	19.4034	17.16034	12.80293	15.42163	13.5677	12.67108	15.79691	14.92665	13.8216	16.19616
17.11074	16.0251	12.45623	19.14846	15.65155	12.29411	21.83252	14.79136	13.85719	13.59209	16.02428	20.76112	8.73436	14.53408	19.52067	15.85096	14.01687	10.82025	13.40678	16.25188	20.89009	14.194	12.42434	17.44202	19.86708	16.19548	13.997	12.58873	19.27727	13.95683	17.40092	18.32997	15.65393	16.54233	17.13027	14.39308	17.0956	18.19808	17.75309	15.78582	15.68079	18.48945	17.58841	20.06105	12.4588	17.63511	15.77397	15.1443	18.57072	14.55644
18.28796	12.16613	9.90721	17.98954	15.86205	16.28629	18.75975	12.53319	14.4037	18.7883	14.12907	16.89962	6.58074	15.46721	20.22696	12.97081	16.5621	11.35114	10.4503	18.58725	16.46375	9.97079	8.33393	12.56855	23.42511	16.67765	15.04632	11.5335	19.49657	13.44172	19.67271	18.42085	16.69162	12.14753	13.4514	16.64614	16.73965	14.7329	16.90082	15.24349	14.43636	17.37186	13.50618	19.15507	11.35863	14.84477	18.45661	13.37744	15.95409	15.55182
20.78011	12.77636	13.72189	20.86252	17.88331	17.69069	17.09059	14.32992	16.00606	16.46721	13.32938	16.05362	8.49498	15.2747	19.04536	11.76083	12.97204	13.36518	14.92439	17.58849	15.86434	14.06674	10.27741	15.34124	20.9425	14.50873	16.08689	13.7793	19.71783	13.97324	16.67627	19.05352	17.82244	13.78069	16.0604	15.29042	15.14143	12.41808	19.98608	17.21774	15.44533	15.51665	18.11919	16.31483	11.45478	10.45364	14.29855	17.83469	19.56701	17.74041
17.00973	15.59654	13.17506	16.00763	15.5376	14.41624	16.82017	14.18075	16.80762	18.11453	16.74099	13.26311	11.07598	16.86658	17.29481	13.00085	10.64295	14.66523	14.15524	17.71779	15.5309	16.4866	13.54711	16.87107	21.83835	18.20877	15.42566	14.10277	20.4669	14.72196	14.64889	18.72821	18.43136	15.82205	13.40566	15.37079	11.30727	12.81266	20.40088	15.78829	17.76866	16.81677	17.36673	16.40441	12.01559	12.31245	14.08496	14.62589	17.89522	14.20998
16.13749	16.5337	16.47032	16.32258	11.06349	18.4586	15.29443	17.16774	13.14141	19.95588	16.77521	18.49609	7.05991	16.99373	16.20059	15.56519	13.54884	18.00732	13.69015	18.13299	20.28901	16.18379	12.85646	19.34266	19.50061	13.92691	14.74045	12.22193	21.10607	11.97895	12.79723	20.82704	16.97685	17.87871	13.02398	15.38933	12.91109	12.64222	20.38941	12.8916	15.79748	18.2135	16.05037	19.25948	9.1176	12.44469	17.21799	17.71683	20.25167	15.70883
15.59463	14.94474	16.8373	19.37223	14.1532	17.79988	16.60596	21.15679	11.75881	17.55423	17.50136	17.04956	10.28575	16.48877	18.86263	12.85209	15.18987	12.7949	16.15243	16.90978	19.09436	16.77417	13.0244	17.71202	17.25699	17.83426	16.44018	16.33895	14.96873	16.85241	18.18611	21.02764	22.94583	15.67643	15.1777	12.8224	17.15833	15.39182	18.70541	14.63302	17.51134	18.54481	18.55821	18.13236	10.6716	12.39402	16.55416	11.28094	15.93829	14.82495
14.56688	14.59306	14.17472	18.68698	16.67334	18.96564	17.73518	13.61739	12.03804	18.25583	11.54339	18.01168	5.74661	16.30426	13.77642	13.95301	13.77987	16.33342	13.40939	14.76843	17.76888	16.37406	12.18941	12.81795	21.15141	12.09152	15.53183	17.82456	19.18878	14.06781	17.40864	16.086	20.16625	16.06016	12.79664	15.56614	15.53533	14.26715	15.02599	12.50836	15.12059	15.99559	14.71548	20.20185	13.18962	10.08326	15.42794	10.70655	17.22392	14.31691
15.7683	16.01695	14.57447	19.02457	16.32877	16.82627	15.66282	15.96143	11.81496	17.69397	15.44385	19.86279	8.45707	17.16291	19.00089	16.36994	9.60469	13.14538	12.62936	13.63116	17.7525	16.88124	17.4306	12.43066	22.33091	13.50539	15.11595	16.62355	18.68681	14.12945	16.38289	17.49119	19.55233	19.4389	10.4074	16.19547	15.87554	12.62137	12.8721	14.5787	18.70842	19.68106	16.60341	20.13145	9.07154	11.83013	18.31414	14.16316	12.88043	16.33667
19.66333	14.56265	12.57194	19.54841	19.56881	13.51713	20.20379	15.01745	12.45814	16.01904	14.09303	16.13357	14.14156	11.33166	15.59753	13.14611	15.11309	14.91708	10.3292	13.34727	20.40875	13.78925	14.59544	15.20226	17.066	17.17057	14.60526	13.1449	19.61064	14.47573	18.05682	20.87241	16.89668	17.25436	16.36709	17.72204	18.75029	11.47998	15.14991	14.49758	19.50824	20.30411	18.11681	17.34119	9.2332	14.58388	18.10813	15.10794	16.2436	18.81575
16.10174	16.8	16.37078	18.77237	16.83362	15.06338	19.88152	10.83454	13.61845	17.06648	14.3371	20.54995	9.26409	16.73032	16.06343	15.59255	13.96039	13.38457	9.90767	16.43263	22.13308	11.76862	14.47179	12.99716	18.79398	15.54462	16.37248	14.30372	15.88626	12.54038	11.03384	15.86091	13.31407	15.90229	15.61131	14.65144	18.22115	9.4869	17.64121	16.75517	19.12689	15.25353	17.45519	15.9322	12.21673	12.53353	12.11781	12.4986	19.4593	18.09019
18.34044	17.91011	16.23797	16.75749	13.45392	19.56887	19.90067	13.04524	11.91326	13.58595	15.07334	20.28761	11.02766	17.55566	16.43428	17.06188	12.98591	10.45048	11.74379	12.30671	18.18101	15.0858	13.19551	13.99279	18.60109	14.62695	16.85492	14.87325	15.43993	14.15102	17.49264	18.29383	16.07682	15.00811	15.26501	13.29968	13.23105	15.54499	16.85814	17.39677	17.21393	12.87089	18.6536	15.61896	13.29796	10.64979	12.82018	11.93614	19.71209	17.95908
17.00303	19.01251	13.95221	21.12645	14.39064	20.61603	16.06826	11.85417	12.09697	21.29362	13.51985	17.93414	15.19735	17.69356	14.84438	16.35025	14.82392	16.78347	13.61148	14.98185	13.53974	16.37648	11.65933	16.31182	18.4874	13.42241	15.6779	15.75154	17.5646	15.4377	18.804	15.52392	20.39516	17.44463	12.42587	12.26973	16.19875	16.59632	18.78274	13.54288	15.66139	13.94459	16.64132	15.94804	10.80831	10.12293	17.28451	14.67623	23.70031	10.92642
20.11221	16.15515	12.54269	18.90383	15.78108	14.32395	13.33948	14.75468	13.05634	16.90167	15.05243	17.73835	10.42822	16.82058	19.31046	15.83286	14.66137	10.0314	13.53714	17.44134	14.57234	15.26863	16.2486	15.9583	19.55674	11.32779	13.87445	10.19169	14.25596	12.32821	16.31763	18.68997	18.79732	17.50254	13.80562	15.75761	17.42515	17.28428	14.37935	14.99383	21.02875	14.02583	15.49664	17.34158	11.90868	12.28942	19.13574	14.36162	18.28216	13.57683
17.33076	16.40228	15.37505	24.43643	16.91487	13.96312	17.48754	11.8432	14.44442	18.3858	18.2461	16.90897	10.72739	14.27371	16.19101	14.16073	10.88732	14.43391	14.04592	20.65389	13.67733	15.19058	14.11738	13.39777	18.40566	14.70526	16.88832	9.49406	15.78233	14.95307	17.02276	20.07094	21.41242	18.70153	13.2337	13.70737	17.30084	20.49913	15.73218	15.72355	19.07374	12.26997	11.35825	22.78607	14.05523	12.8836	19.78104	13.88278	16.31832	13.4356
15.60019	17.90873	17.75048	23.58962	15.72665	18.03097	14.0338	16.90742	13.32637	17.93525	16.20223	14.18874	12.27761	15.23113	19.1867	12.24943	13.08247	18.39689	13.91237	18.90796	16.20324	12.54217	9.68641	12.3541	18.66781	10.92273	16.9751	15.59034	14.34582	16.0328	18.78915	20.76098	19.4677	16.46967	13.15493	13.65134	15.62304	19.24341	15.18936	16.66655	11.55492	16.67851	15.3568	20.95163	11.66189	17.14251	14.02688	15.31031	18.95351	13.34607
18.74542	12.0914	17.56183	20.17892	16.84562	19.10542	15.2546	18.60324	9.96594	15.74575	12.17044	17.03238	9.82119	13.08025	20.67678	13.77348	18.74769	15.78285	14.16942	16.05006	16.32272	17.19344	6.34519	16.25752	18.10323	11.35278	15.9814	12.99042	19.56366	13.6799	17.1311	24.01073	16.937	16.01053	9.76862	12.8682	13.47203	18.14134	17.4639	17.93295	17.49796	12.20106	17.08115	19.13218	11.24688	12.73611	16.11008	15.39071	15.22325	14.78387
17.59181	13.0103	19.19719	20.35482	20.07258	17.40716	19.05045	18.42536	11.01383	17.31104	16.6371	16.08396	9.80792	16.93861	16.14561	15.3572	15.13196	14.78445	15.88633	17.2992	14.11466	14.73508	6.90256	16.96825	17.73851	12.77516	16.12277	13.0309	21.43763	14.85878	18.09306	22.25997	16.36382	13.98407	13.79761	14.47948	12.70638	18.26931	16.00482	17.6765	18.35317	15.24205	15.67944	19.34871	12.15928	12.85508	17.19259	11.98611	17.18277	18.03432
19.371	14.06494	16.21983	16.40928	18.34087	16.20774	19.19415	17.13936	13.1078	22.27606	14.80261	14.87454	7.39095	17.30223	17.75669	15.05018	12.59341	18.43146	16.41163	16.49708	18.72141	11.2889	10.77474	15.42805	23.17681	12.84726	14.8697	11.60927	21.43985	11.97755	14.45577	18.89303	14.88855	17.91602	14.17799	14.73618	14.27327	16.88829	17.80837	20.19249	18.86486	16.53288	17.56251	16.17856	12.7225	9.35099	17.15941	15.59416	19.57035	18.41787
18.9513	13.26885	14.4479	17.67984	19.32495	14.54022	22.80553	13.99667	14.08245	17.01148	14.50634	16.15592	5.06362	17.57783	20.2645	15.6819	14.91357	15.91084	17.24048	17.73787	18.39877	14.0793	11.33641	13.71605	21.28642	15.30999	19.26487	14.21719	14.92052	12.18195	15.6773	17.81493	18.54919	11.68712	10.70169	12.10594	13.92867	15.26719	20.55494	19.78085	16.86788	14.72735	18.57663	17.27885	7.97127	8.99132	13.56207	13.71861	19.42476	16.82486
18.76246	15.84725	16.71275	21.71251	18.41401	15.96332	18.25704	13.82302	14.15663	22.4037	12.88811	15.59398	3.52459	16.56197	19.56674	13.20792	16.33202	12.52029	14.08097	18.06055	21.28489	15.12035	13.1314	13.01482	18.96911	18.521	15.9186	13.50168	15.75008	13.65258	14.20034	19.60971	19.90435	15.05571	11.32961	15.64242	11.83777	14.84054	15.07309	18.94835	17.31785	15.79246	17.73649	19.34902	8.61915	11.20993	18.36173	12.59867	21.29654	17.76958
19.75186	14.2794	15.52714	17.42449	17.24672	17.57926	21.57893	15.98256	15.99486	20.42713	13.27537	16.73492	7.88636	14.4183	19.28277	14.2732	15.87122	10.7097	12.64095	16.75349	20.00408	12.4623	15.24067	12.74722	18.73627	16.61441	17.78697	11.6139	17.27299	14.18714	16.99127	16.22286	19.0625	17.37985	13.47435	12.21609	13.58092	14.3163	14.45126	17.80609	15.22024	18.37762	14.97621	17.58238	10.98437	10.66021	16.87781	15.89899	18.00845	15.62675
18.17337	15.75337	16.00126	17.47047	20.19429	17.96577	19.28317	15.13691	15.55667	17.91897	18.05192	21.03108	8.10646	12.9544	18.32022	13.97521	17.49609	11.38222	15.78067	15.70838	22.51027	14.11766	17.9234	15.21921	17.65538	12.91156	14.95405	9.66928	13.8762	9.01586	17.61078	18.79252	21.82456	15.88069	13.53952	13.64266	13.03217	13.33747	14.64531	15.96108	21.64891	17.41421	14.94794	16.81012	10.95736	13.6943	15.79731	13.78615	18.62352	15.003
13.01655	15.3579	16.49695	16.66854	18.88854	19.37076	20.96033	17.73829	16.7707	17.20422	15.96602	18.82292	9.41338	14.74466	18.00981	17.72904	14.96788	13.24709	19.235	16.45197	21.37013	14.35997	14.25034	18.30479	22.80593	14.34159	14.59401	10.89343	15.63214	10.21284	17.18586	21.0644	20.28605	16.76334	15.068	11.57936	15.53529	17.48144	16.77302	12.61451	20.16614	15.38994	15.44475	18.04521	11.52181	11.62227	15.85887	12.21502	15.522	12.66463
16.99175	13.86047	14.8469	19.47695	14.77328	17.85167	19.50109	16.60832	14.20488	13.90653	13.91937	15.19202	6.64007	15.64541	20.10249	14.19713	16.24104	11.81794	14.00799	19.63923	17.23159	9.59295	14.00556	15.87294	19.56026	11.5185	15.32604	11.50197	17.87855	13.39549	16.39283	19.47641	18.92291	18.15308	17.33776	13.61652	14.97411	15.40588	14.72243	12.82494	16.81493	19.00075	14.39851	14.07618	9.57874	13.03929	16.5678	10.70856	14.22549	14.07458
18.11178	16.64782	15.61492	17.43473	17.65938	19.61039	17.83505	13.46826	14.57637	18.08285	13.08364	16.37332	7.53962	13.13173	21.70557	11.29742	9.90851	13.39542	13.97904	19.44961	17.90679	11.32938	14.69663	18.67866	19.12891	17.20598	18.13621	10.97352	19.30035	11.75912	16.16461	16.84061	17.65913	18.41199	12.40179	18.46877	14.65053	16.7543	17.05702	18.11873	15.33964	19.3638	14.64276	18.59184	9.14084	11.49594	16.58411	12.58436	16.91484	15.20204
16.66633	18.31039	11.93668	18.23864	18.83523	15.95509	20.02973	17.31098	13.46225	19.09526	15.0243	17.44062	8.11788	15.2439	17.74107	14.88275	16.79788	13.2902	13.27296	19.88678	19.80134	10.35542	13.95542	19.05456	17.18331	19.14484	18.65138	15.11069	17.59652	10.22806	17.31891	22.17612	16.57631	18.96859	12.61417	15.87979	13.80658	16.68918	15.86567	16.00144	17.54929	16.41954	14.45963	18.36468	14.24125	9.13649	16.94361	14.76158	17.21649	15.23805
16.99062	15.86988	18.22692	19.61601	20.35755	14.10823	20.56241	12.10148	12.74117	16.07182	15.7535	16.86898	7.35051	13.02726	20.14143	13.49992	13.98652	12.2917	15.47959	18.76387	15.93133	13.7852	11.38022	15.80948	20.66859	16.97716	10.12011	12.48195	12.36409	11.45718	18.23337	20.27176	16.23986	17.56837	14.49665	16.70744	17.15524	15.49129	18.40329	16.55074	13.93648	16.43693	17.45616	15.62285	14.03987	12.68957	14.74344	15.50276	18.96701	18.96752
16.94073	17.0808	17.93434	19.53154	15.16884	13.41903	22.97867	15.67086	14.99003	17.38749	15.49382	19.13238	4.96663	11.5259	18.94498	17.912	14.14285	11.79187	10.76716	18.17625	18.75553	15.45955	13.24196	11.06352	24.93401	13.41685	16.32181	9.23742	15.02554	11.11658	17.55222	16.193	18.84043	22.3135	13.21095	13.33014	18.54995	17.39517	19.66831	14.51328	18.68013	14.70436	16.80849	18.31342	12.67106	8.25713	15.97966	12.06935	17.37198	18.80518
17.7479	14.10891	16.89878	15.25034	19.13722	14.7746	18.77124	12.65964	12.04974	15.37142	19.35622	17.70579	7.77689	16.44813	19.52271	16.72385	12.8847	13.3576	14.3193	16.24569	22.75303	12.83477	14.92848	15.20341	21.05916	14.67642	18.59373	11.65504	16.24178	14.28441	18.47271	17.31773	15.76308	20.07148	16.50025	16.74612	17.06291	15.26343	18.21285	15.34184	17.50833	12.17505	17.8536	19.73797	12.21284	14.15079	15.77245	13.85272	15.33147	19.31149
17.19599	11.17472	15.75349	18.38429	16.71792	18.17123	19.19658	16.89754	13.90286	20.81672	17.68501	17.30896	11.43681	11.16382	16.82749	19.91354	8.97325	14.03861	12.63625	16.27812	14.78663	14.8241	13.30329	14.31164	16.43306	15.17278	15.45184	7.4453	16.04847	14.43548	17.53522	19.90022	16.93493	20.37297	12.28326	13.68555	21.81326	13.9744	17.84099	17.12047	14.91992	13.04022	17.89672	21.59428	10.26335	11.1414	14.92961	12.85084	16.67286	16.98757
18.60498	13.63671	13.73678	15.98098	18.44377	18.54631	19.33134	15.88618	13.95366	20.73513	15.10425	17.56445	7.6911	14.10814	17.64883	17.87272	13.22943	12.50038	12.21392	17.46025	16.82325	18.59967	11.88445	13.6193	19.01769	17.9089	20.34336	11.99568	15.45581	14.4559	20.34288	18.54452	15.93553	17.14876	11.88671	11.56704	16.06896	13.0324	16.73965	15.56524	16.96986	15.53609	15.50747	22.2698	11.82614	9.52948	16.08921	10.77753	16.77877	20.44467
19.55182	13.95397	15.40298	20.0356	19.84855	15.8958	15.74309	16.98655	16.70733	21.65917	14.47857	17.49664	7.66054	16.1771	15.60709	11.4015	16.40128	13.86557	14.89561	16.63451	15.15353	18.40772	13.48713	10.60767	18.42548	13.78148	19.74721	15.6926	15.82262	16.75003	17.89688	18.18541	16.06225	17.32706	11.55246	14.36747	15.21208	12.3344	15.00129	15.90089	16.91843	15.52299	14.79081	19.04795	8.77155	15.98922	17.34228	13.81902	16.48158	16.50829
16.46656	16.90011	12.34131	16.3787	16.33874	20.13205	16.71351	15.44872	15.60146	18.67779	15.69037	17.70247	2.74142	15.88194	19.17158	10.90633	18.36244	11.75911	14.87553	19.88287	18.15275	14.58724	10.06244	15.10507	17.19767	13.68259	20.1491	14.65045	19.52209	13.08964	16.93829	20.91833	20.2798	16.80402	14.08652	16.60492	18.33676	13.82533	14.04226	13.04199	15.34411	15.13273	17.73946	20.59937	10.38877	8.68441	16.1545	9.99085	19.72014	16.27385
11.98285	16.0673	14.36799	16.86206	14.28322	19.63218	15.88458	17.13149	15.01932	19.87455	13.2923	16.79357	9.52114	16.5629	18.56683	11.91685	17.46335	16.2621	13.9431	15.56714	19.28226	15.63203	9.89271	14.25232	19.96331	17.91859	21.71488	15.6614	14.29144	12.95367	18.23677	18.47421	18.62276	15.11444	15.42307	13.95876	13.37796	10.13037	17.1597	12.07257	17.55128	15.13493	14.24646	22.87231	10.47606	11.71057	13.44799	10.76332	20.63496	19.42678
17.24863	17.80727	17.15901	18.1546	16.01362	14.87553	16.31561	14.28236	16.71102	17.71145	17.65836	13.75025	8.5075	18.39022	19.08937	12.22955	14.34151	12.03455	11.86676	21.07455	16.16169	16.1211	13.82345	17.97584	15.10291	14.526	19.07706	12.35443	18.81466	15.24584	15.85769	17.65014	16.84178	15.25999	17.25801	13.8821	15.55217	17.22831	18.31407	14.45805	16.53595	13.73592	8.31205	22.0804	14.54617	9.6342	15.65641	10.46251	16.16923	16.70013
17.7968	16.71588	15.91353	18.40934	18.95952	17.57718	20.14945	13.43165	15.30562	17.2214	19.18175	15.58658	10.79625	17.00724	19.4364	15.0997	14.79976	12.0341	11.46101	16.97706	14.63041	18.00648	15.99323	14.34363	16.60905	14.07499	18.59879	15.2595	17.30944	11.51659	19.17401	18.87489	17.20368	17.35669	15.18322	16.5559	15.90864	15.17362	17.39565	17.42977	17.09335	16.86452	18.16556	23.29576	10.30356	13.32043	14.78299	11.14635	15.53835	15.72992
19.39107	15.97365	15.86858	20.3045	16.71036	18.49251	19.2907	16.22884	16.25975	16.84726	16.08772	16.51555	11.86175	16.02418	19.96287	14.58729	10.97108	10.3955	12.68042	15.90231	15.31535	15.31261	18.24902	15.42892	19.47472	11.07545	16.97286	12.65844	21.5696	13.51343	18.84165	20.38581	17.96631	15.97696	10.34461	14.59064	17.54139	10.00697	11.24868	13.5069	15.25875	18.68576	18.97163	16.11243	9.1927	13.01664	16.88922	9.61793	13.68718	16.55522
18.5946	15.45003	13.85341	17.09524	18.55828	13.89052	19.78044	9.48787	14.99625	16.45386	16.66248	19.39676	8.99414	18.74338	19.6897	10.89935	13.50359	10.42445	14.59724	18.49629	18.05822	17.04989	15.57325	13.8126	20.1488	13.66444	17.1533	16.79386	17.68348	12.28567	22.05481	20.06746	15.48276	17.55612	12.10379	17.81204	13.47287	10.02276	16.99055	16.68553	17.36447	15.93391	15.93563	13.90185	11.62493	10.68971	15.02334	13.40508	15.26245	13.61793
15.87027	12.96425	17.48536	15.88081	15.4627	17.56982	18.52042	14.66883	18.91701	17.2578	19.54957	19.79088	6.95055	21.25474	17.06343	13.30482	11.14671	12.41114	11.65681	16.69907	20.96847	16.17914	12.76112	17.57049	18.22173	15.27489	13.67694	13.98878	18.95003	11.56822	16.8111	21.53481	18.13381	16.57024	14.15592	17.20808	18.55055	13.18745	15.76845	12.57281	16.36283	13.43586	14.79806	17.00912	10.75515	8.05378	14.83339	15.86849	15.32464	21.05145
13.76805	14.27504	18.83746	16.94008	15.35307	17.66965	12.74887	15.80932	16.00965	15.71977	20.07482	19.36489	7.8357	17.39866	20.85258	18.08226	13.52484	12.0523	13.30428	19.45325	19.8351	15.8006	10.29329	15.60689	20.97783	15.60865	13.68102	13.48827	16.97891	15.31645	14.26371	20.13311	19.63068	14.8331	16.27085	11.43463	16.20054	16.36021	17.63354	15.13055	17.74151	13.78377	14.8612	18.11867	9.10755	12.16215	17.2738	17.04897	17.57255	17.68167
16.02503	13.30712	17.83201	17.37846	16.21533	15.52022	17.25645	10.12696	15.26622	17.59308	18.05663	17.29859	9.61604	16.6024	20.43643	17.55935	12.26006	12.34759	12.04385	20.03454	17.72991	13.31533	10.72757	15.90812	22.93635	15.53622	16.34508	13.82555	17.7279	13.5174	15.50849	16.34094	18.8396	16.77869	14.25106	16.32253	14.3577	13.65264	16.87406	15.10367	17.89782	10.58492	17.22137	18.99476	13.09088	12.09138	18.5916	14.26888	16.16209	19.32915
19.30005	14.15409	15.04633	15.56381	16.86507	19.11443	18.24109	13.75812	14.4861	18.23514	16.3183	19.76036	11.40184	11.93623	18.58368	12.79953	11.53404	12.70206	12.42855	19.22179	17.4222	14.84312	14.07504	15.18017	16.82889	14.4444	16.05509	14.93243	19.73312	13.81799	14.21241	21.36079	16.25803	15.67695	13.68334	13.38648	14.74305	13.93174	19.03373	18.4256	16.42496	14.83976	17.24292	18.2356	8.80237	9.97381	16.25704	13.8317	17.96	18.61528
15.80886	16.7993	17.89887	20.34579	12.55239	13.98885	21.61603	12.75476	17.07575	20.23127	18.07913	13.64093	7.57116	17.78191	17.4688	13.81696	13.44229	13.1403	12.21873	19.80239	18.55317	15.56736	10.98245	14.17697	16.46171	14.55916	16.19405	12.88104	20.58131	16.42542	17.16066	19.42805	20.03459	15.25043	12.5765	14.33495	13.1719	14.51642	18.93545	16.23842	15.90752	18.27396	13.43114	13.56181	8.31903	9.47654	16.30505	12.05268	19.20026	16.73783
14.71069	19.52726	15.0209	17.50006	18.44945	15.52992	21.78434	12.98142	14.94243	17.81336	15.46283	15.92885	6.1401	17.21563	16.28398	15.50097	13.83978	10.57463	14.33758	17.49969	16.35452	16.51884	16.03889	16.66179	17.58463	15.76243	14.46094	11.17583	18.9083	11.63739	18.05927	18.39241	18.63416	17.45498	8.11099	17.41286	14.46185	13.55798	17.04819	14.28351	16.19642	18.44124	15.76522	19.14704	11.69717	12.51527	16.98265	10.4631	13.2442	16.16619
12.67764	14.86577	17.57402	19.55714	19.43503	14.52807	18.71931	13.83743	13.40943	17.93656	14.43432	15.61096	6.62369	16.29389	15.90483	17.49741	17.04905	15.30379	14.02015	19.86088	18.03564	17.89413	15.36399	18.0762	19.2371	15.4777	16.14721	12.06424	20.15207	15.24911	17.50712	19.31688	18.74978	22.17311	13.69386	16.65223	15.47816	12.77383	19.61863	13.9151	16.14484	15.33949	17.37772	20.46708	11.01354	15.54163	16.34551	10.19162	12.1023	14.57339
14.38909	13.53189	20.42293	18.4691	19.91545	17.81178	19.43792	14.0296	12.22773	18.68874	16.1517	19.00011	11.55397	12.65396	15.45294	14.5027	15.30853	11.36948	16.3572	17.31568	17.01486	15.37785	12.67549	18.13969	20.22932	13.48218	16.69007	13.59235	19.00478	12.35655	20.46108	24.49226	17.56821	19.9477	12.78457	18.42529	12.17754	14.22279	16.67299	17.64054	16.06212	20.80979	13.75706	19.45824	11.38755	14.66286	16.9164	11.36015	15.06683	15.88797
13.80886	17.64085	14.6309	16.19715	16.70066	18.02314	20.53373	16.8766	10.46537	19.34632	13.72797	17.04349	10.73722	15.24241	18.05452	15.35811	13.82954	14.76481	16.03978	17.666	18.80191	15.69354	14.57918	16.73742	20.18254	12.56598	16.43893	15.66631	19.10287	12.69438	19.40633	21.50074	16.24211	17.99498	11.94775	13.84781	15.10727	15.60578	14.55676	12.69695	18.02804	20.64382	12.71778	20.07851	12.36023	11.39963	16.22402	10.14032	16.13236	18.31663
17.74686	18.9702	14.28799	16.37568	15.53207	16.48109	17.12945	18.35898	11.67442	19.1323	18.65563	18.63082	6.36739	16.08916	22.02793	13.07349	16.42277	9.81961	10.92427	15.15888	17.31851	16.86293	12.86577	14.11894	21.29851	15.72022	13.78956	12.60488	18.8145	10.75555	17.27867	18.69409	17.18183	17.11161	11.00756	15.65592	12.37279	21.28402	14.41629	13.25095	17.66667	15.33066	15.88341	17.37773	14.27027	14.04994	14.18002	12.19996	15.04828	18.53274
16.54646	19.5401	18.45426	18.03532	20.8807	18.79401	21.92244	14.22803	9.24342	23.16342	14.83324	20.20737	10.04912	14.97032	19.936	17.89874	11.84925	11.40936	17.80648	14.90926	16.53359	11.62573	16.68812	17.64287	19.6108	14.55269	16.59461	14.40907	17.65892	9.61583	16.68324	20.36662	18.88563	17.53234	9.54826	16.81059	15.63887	16.93275	14.93454	14.92745	14.8092	16.12304	17.20471	19.91104	8.83761	11.43319	13.98121	10.70881	17.38085	15.21543
17.4438	15.58803	21.15843	16.61536	18.92533	12.24927	21.7696	14.87716	9.7128	22.03712	15.84759	19.55043	8.09324	13.71841	18.26771	13.22719	11.2969	14.16632	14.32551	17.55374	18.30613	12.20171	12.96441	15.13029	19.57927	14.59575	16.33158	11.11976	14.63266	11.00764	15.9608	16.61396	17.40106	20.30198	15.17071	12.88438	12.88491	13.40267	19.6533	13.86699	20.04115	14.3314	12.33189	17.4039	8.94928	9.7322	20.30582	9.75075	17.64089	15.03369
15.48501	13.77873	17.82158	15.23957	19.06262	16.69389	18.17065	14.3366	9.60002	18.15255	16.88243	17.56744	8.58436	18.4356	19.47792	13.90487	15.70491	16.4294	14.17571	18.31983	15.68937	9.33129	11.90263	15.02832	17.39006	16.58075	16.73839	13.25181	18.06415	14.54911	12.85191	16.77584	15.85333	17.65356	13.56148	10.535	16.05743	18.40715	14.76119	13.35266	20.66336	15.95961	12.78759	15.17144	8.61272	10.58517	16.15714	10.39773	17.17093	16.76066
16.45958	14.89589	17.0786	17.78517	17.64004	16.47925	20.2766	10.62299	12.095	14.6338	18.66395	19.41306	9.02895	18.47449	17.77274	18.39055	16.59956	13.43304	14.87992	18.17281	17.67956	11.38611	12.13413	13.36312	17.64364	15.57478	14.89832	12.7925	15.73266	11.4799	13.99732	17.95688	15.25063	19.08257	11.79498	11.79378	18.03054	16.77311	16.02346	13.08351	19.37042	17.11874	19.98546	17.42344	14.42685	8.80822	14.06332	12.79373	18.42657	17.96759
19.31885	16.42961	17.75012	17.03172	21.25753	16.21251	18.4607	11.90304	10.29606	19.54902	16.83161	21.39863	6.79503	18.08608	17.87586	17.14565	14.94456	11.31825	13.27361	16.71649	17.95177	10.46576	10.38245	15.84663	18.63195	14.86666	13.79159	11.5653	17.56488	11.91163	16.03571	19.25763	17.91534	14.44059	14.47296	10.82449	16.44137	16.30983	16.75697	10.71376	18.52481	19.65314	16.38832	17.9851	10.57273	12.60877	11.47341	10.3533	15.03424	19.49028
18.26231	10.51619	16.29331	20.68829	19.42605	14.22337	16.43306	16.75557	12.09716	21.58372	14.20334	19.09589	6.71605	15.79688	19.34944	13.88199	16.13355	11.61072	15.49282	16.07619	15.79581	12.53344	11.52856	14.1786	19.85272	16.10293	11.81201	10.85799	17.24916	14.28963	17.32384	16.60159	18.61151	17.00418	16.12575	13.76864	14.8834	13.73152	17.51443	12.90499	13.87621	19.429	16.74649	21.21303	9.69699	12.24621	16.51198	14.87428	12.60771	19.09105
17.6895	15.13394	17.64975	18.23235	16.78519	17.16834	19.2221	16.52317	14.08635	19.2148	15.69001	16.82527	7.30019	19.82806	21.09671	13.67464	13.03921	12.00989	14.53904	14.40035	20.68325	12.42874	9.09723	18.23786	21.32604	14.96216	16.3144	14.14137	16.6988	18.61244	18.69179	17.62379	18.32836	16.83048	11.91739	16.06077	14.72245	13.40302	15.00023	16.09061	15.67155	15.57029	16.50319	16.50817	8.10272	11.56404	15.24669	15.55097	13.80963	11.93017
14.16083	17.73112	18.04372	14.9732	13.06026	16.87107	17.50064	15.34852	13.75238	17.97144	16.32856	17.58159	9.87233	13.33922	16.40837	13.71404	13.02215	13.0372	14.41401	19.60821	18.06807	10.90901	11.74135	17.92495	17.45304	19.05359	16.54353	13.97925	17.17837	14.38015	17.87723	20.53525	20.47344	15.2112	10.77451	14.32071	16.11269	14.91098	15.68636	16.39487	18.95829	16.852	17.01606	19.87247	12.36371	13.67247	12.3935	13.74905	14.8068	13.28879
15.19044	18.67618	16.8121	17.46185	18.3113	17.27965	17.92929	14.16392	15.31365	16.36392	15.98042	17.65089	7.93831	10.48149	15.16529	15.61678	9.84897	10.91942	10.80188	17.63169	20.49394	12.6893	12.96704	15.50961	18.99631	16.41099	16.97762	14.03968	16.66423	12.19657	18.63095	20.09207	20.96529	15.83501	14.58334	15.21387	13.28416	13.33901	16.53921	16.03477	16.13178	17.5148	18.23311	19.12988	7.22945	10.92173	12.72639	11.95159	18.17846	16.21977
17.64295	16.33036	18.15076	18.81853	17.83442	17.2027	16.13203	12.13456	17.39299	15.76073	17.2236	16.86274	9.54249	16.16451	13.70606	12.38027	15.16916	15.20879	15.2741	13.6105	18.71917	14.37063	8.32835	17.85615	19.10128	17.52261	15.20595	14.44341	16.75186	18.66149	18.53248	20.57635	20.74625	18.24045	14.3067	18.45273	13.16846	11.12084	17.34721	15.82026	17.1418	17.2196	16.38769	21.82159	12.99718	12.27665	16.18662	11.40791	19.47199	15.56938
19.42421	15.60852	15.58194	16.20165	17.44456	19.61875	16.68184	12.96381	15.69904	19.99838	16.71057	17.43614	5.40094	15.66719	17.67604	13.11628	13.70188	9.92118	16.16819	18.08571	18.24181	18.08059	13.94596	15.89436	20.0673	15.89738	15.03765	10.17268	17.81552	12.14726	17.00477	20.58169	14.18464	16.31747	14.68873	15.54606	14.26983	16.35752	15.86392	13.37641	15.83384	18.20607	18.14835	23.15908	11.40007	9.21808	19.5252	15.85822	16.7138	13.62104
17.78896	15.28173	17.46549	19.4489	16.58131	19.80796	19.42972	15.11835	14.15998	20.24372	17.30591	17.77113	8.12982	13.61774	17.58865	16.65848	17.48951	12.55025	16.1494	16.56449	15.34365	18.68916	12.47698	14.67587	19.73741	17.11881	19.75908	11.74989	17.74488	11.56687	14.45951	24.04934	17.90963	14.66055	15.76551	17.48966	20.47696	16.93828	15.01527	19.60552	20.3197	14.00558	16.07394	14.55633	11.54964	11.39471	17.12111	14.09212	16.04333	16.16059
16.98001	12.76245	14.35066	19.81662	17.07429	16.81007	19.18024	14.14932	17.99251	19.74903	12.94674	18.14528	11.02137	13.99192	19.30358	11.37923	16.54489	14.15545	14.10096	17.26296	18.95178	14.49111	13.51462	18.27746	19.31907	14.87148	19.51726	14.14139	15.00649	10.21898	15.81314	17.15577	17.38231	16.8953	13.16632	14.96007	17.45525	11.64947	17.3191	14.72345	13.19321	13.80967	12.99071	18.03129	8.40124	14.10444	16.47938	13.89804	15.31345	18.13042
18.6657	12.51307	13.53363	18.84961	14.87514	14.57993	16.53441	18.12543	15.08463	18.29727	13.52848	15.43646	10.43369	14.7904	17.47084	15.389	15.10288	12.52563	13.80792	15.01194	21.31646	9.536	8.80643	15.702	20.06758	13.28159	20.96057	10.25086	16.17906	14.93706	16.60828	17.48843	17.19632	19.31126	12.67084	11.41597	17.40106	13.86901	17.19182	13.82698	19.02887	21.15163	15.81535	16.93405	9.71393	14.16741	12.22073	14.36628	16.17121	15.77345
14.18083	11.8575	17.32717	20.05021	14.31652	16.5727	17.89848	13.14769	13.42552	21.72483	17.57078	16.15394	5.66806	16.70359	17.7495	14.38164	17.15296	14.17662	12.90877	21.52291	15.96765	9.83855	11.88537	15.13019	21.15935	12.78635	20.34501	7.32267	19.16838	12.20452	14.42159	17.52361	16.99165	14.15821	9.92535	14.76532	16.78511	13.2645	17.77187	18.05112	15.9531	17.72714	16.25253	18.41362	11.33516	15.74612	14.56577	14.43123	15.6009	14.68064
16.58415	11.26147	19.86981	19.10414	15.96924	16.8285	15.39787	13.91951	17.77084	20.54466	12.33181	17.40744	7.89524	14.54393	16.28624	13.36236	16.50081	11.97535	15.30359	19.9625	17.97065	13.81005	15.50489	17.55463	19.3119	16.3896	17.91181	13.75791	16.59076	14.62799	16.00765	18.79023	15.05042	13.67319	11.08776	16.57032	14.16266	18.5413	18.48262	15.02135	15.4826	15.5394	15.35909	22.01208	9.90005	14.50447	17.24579	15.58566	7.40696	15.8632
16.77122	14.80235	17.87337	17.32335	16.44321	17.33985	16.36325	10.81577	16.14363	17.60526	13.8952	17.02842	8.41881	10.74156	18.74147	18.5296	16.33278	14.16515	15.04338	19.63885	17.80158	15.36069	11.41221	18.39047	20.85908	16.12399	16.00695	14.75047	18.00799	13.71176	14.40077	14.77009	18.74305	14.2002	9.24191	18.53408	17.91687	15.87754	17.5015	15.79496	14.92801	17.69211	15.85406	18.02222	12.38484	11.25012	12.64743	16.7762	10.63743	18.358
15.6019	15.23249	14.37633	15.73086	15.99287	16.28116	21.22164	12.9113	13.30922	18.21158	13.89019	14.24474	8.94362	12.80959	17.40213	13.85111	16.21697	15.01908	18.17625	18.08487	16.29114	15.42799	13.1251	16.27102	19.77271	15.17744	17.76138	13.95543	19.35085	11.24396	13.42972	16.27051	16.04669	16.30651	10.78112	15.21599	19.07759	14.55794	18.97801	15.84699	17.11027	16.50531	15.18055	15.54025	9.94165	17.94123	11.90755	17.18703	15.54414	16.88552
10.17369	17.61842	14.92711	17.18702	17.92201	14.46775	19.51582	18.17643	14.80673	15.09949	14.04875	14.24402	10.64821	16.22946	20.25968	16.04531	15.75315	12.90863	14.96279	17.14825	19.027	14.92515	14.72293	15.94823	21.59749	14.86547	21.70783	14.63223	16.90057	12.68491	14.13109	20.33106	17.1302	18.42024	14.28949	14.49723	18.42239	14.9246	13.75177	9.31489	18.90928	14.16658	14.60788	17.76354	8.13223	13.7492	15.9037	13.78495	15.48963	15.88531
14.04028	17.78531	17.51904	14.04613	19.08041	16.54972	20.51603	17.20935	15.56799	16.32875	14.34485	18.36034	9.20884	11.95583	17.10822	16.00361	14.26741	11.94741	11.15487	16.91879	17.58432	14.31227	14.37662	16.30633	16.31587	15.36874	17.66943	12.50983	21.78216	15.21397	15.35106	20.78391	13.72963	19.09551	10.36148	11.86486	16.54163	14.36583	15.2338	10.72834	18.77571	13.58061	13.4245	21.69563	15.09632	13.59303	15.84199	11.6271	15.02683	20.40123
13.43544	22.16962	18.58151	18.33899	21.15926	16.28691	17.72748	12.57661	16.29146	15.0554	15.06263	17.5165	6.16447	15.56021	18.40565	15.35454	17.44117	15.06415	13.87304	14.83786	16.04749	12.4972	12.62593	16.23782	24.45278	18.52672	17.09003	14.73595	17.61223	16.47415	18.14814	19.36646	14.67016	16.85625	12.61309	10.74996	14.12573	13.17958	11.21798	18.50975	15.58805	15.88555	13.28321	21.98056	11.75813	11.62879	17.96465	16.06433	15.04795	17.47782
14.13368	14.50944	14.15556	19.60669	15.80806	18.48994	17.23582	12.8077	13.47966	20.53069	18.86276	19.03701	7.4254	14.49545	18.09951	15.45385	15.52159	14.46665	12.10183	18.03709	21.55627	14.89487	14.98608	16.48569	21.05173	19.92341	17.36321	13.68845	17.52599	10.92646	14.95656	20.21505	19.29537	17.6702	12.76664	17.30682	15.90998	14.29924	17.58117	16.13204	18.0486	13.19166	16.3959	19.04246	9.22846	9.75576	13.06935	15.61894	15.03175	15.79862
12.4276	15.50497	17.58183	17.67254	15.30008	18.6078	17.71535	14.6531	14.72835	19.41117	18.64722	16.48622	10.74761	14.43751	17.44208	16.10178	14.80404	11.62523	13.52569	15.68509	19.88761	14.68819	12.75713	16.23904	17.57662	14.75106	19.45906	15.99597	18.36125	14.55865	15.00347	20.10103	18.18455	19.18462	12.5626	14.39143	13.98764	15.94215	22.33514	18.32557	18.0385	14.97491	14.809	19.76478	10.78146	12.02376	17.19053	14.36493	14.14296	17.28898
16.42765	14.96483	17.4712	21.03012	17.82816	20.45983	17.67964	14.86412	12.07937	19.0462	12.39881	17.43144	7.9515	17.22385	21.39209	18.39477	14.05801	15.69554	14.73415	14.6581	16.04407	12.68652	14.76617	16.29091	18.08434	19.16606	19.71225	10.5614	19.39785	12.97386	16.69988	19.25745	19.36116	21.46011	14.36481	15.42491	16.36972	16.32923	17.81157	15.56453	14.76431	17.2374	11.40782	17.7938	9.08851	10.13366	16.57728	14.4671	14.23081	15.51471
16.20779	19.05008	12.65058	18.84859	21.46401	15.57487	17.95721	14.97182	11.74752	21.36316	19.62708	20.93234	4.95986	12.82626	20.30221	14.82257	13.10476	12.37543	10.3638	16.40191	20.90729	10.10274	13.46025	14.55167	23.00595	14.27705	17.16178	15.68736	20.30469	15.85438	19.79074	18.24735	18.39185	16.64073	15.15995	11.70287	16.68979	14.81648	16.34665	17.24632	17.36974	17.11697	10.80916	21.15033	8.72087	9.42921	15.75238	14.12268	13.69443	16.16727
16.09364	15.25935	16.67481	18.27799	18.95984	11.78274	15.40458	15.64534	13.38793	20.62626	19.09229	23.02236	10.31915	13.89671	17.23326	12.61086	13.79162	13.71748	11.99592	15.24294	19.79356	15.30404	13.00954	13.99264	19.91419	11.70095	18.63433	13.87135	17.17437	12.30227	16.76799	19.73802	17.30113	16.49217	14.00851	13.64076	18.1734	12.46942	18.7344	18.69561	16.64048	16.18846	14.06614	14.86855	12.15794	10.177	16.39252	14.75195	15.6939	14.48354
17.01525	15.04153	16.10176	14.16578	17.41317	14.98443	16.58081	9.96075	13.32647	20.15245	17.20519	16.54746	7.01331	13.2502	23.41309	16.49708	14.41713	12.55576	14.05255	17.88474	19.47928	14.85384	13.57712	17.65076	20.90865	12.77113	15.64164	17.19037	19.06807	13.03553	14.82177	20.57922	17.68431	18.90152	13.73441	11.49856	12.31083	15.12399	19.67859	16.24265	18.72584	17.56753	13.07743	19.94839	12.73894	12.99764	15.54987	11.96596	16.65406	14.75403
16.97042	18.34451	12.81364	14.95647	17.62859	16.3199	18.30725	12.52773	19.54949	16.52574	15.06357	15.11541	8.5044	16.15625	18.77483	14.05428	12.0316	11.86551	10.85923	18.45671	15.42709	12.82398	14.5668	17.92658	22.95605	16.76043	13.24795	15.96232	16.51019	12.08158	16.44053	21.3787	14.87147	16.34353	11.78836	15.52675	11.54423	14.07351	17.63109	11.39168	17.64499	17.41015	12.98927	19.02365	8.98773	12.12929	17.33207	13.52822	14.84834	16.46596
17.83333	18.06888	12.9186	22.68564	20.71487	15.21793	15.85904	16.1525	16.41072	16.721	15.89372	18.28815	6.74641	12.64057	16.53631	13.06415	14.67384	14.43677	13.48361	16.96858	16.45799	10.61367	15.27788	16.67704	19.73135	16.20126	12.80066	10.87956	19.78222	13.4347	16.88856	17.94474	19.06761	19.37742	15.35199	13.36469	12.69272	12.91122	18.35315	12.69986	15.47644	16.62548	12.22044	17.01906	8.14236	13.39147	18.47216	18.00052	16.73126	17.9904
16.08449	15.37191	16.0092	18.12952	20.18552	17.27971	18.29096	16.7496	12.99474	15.54353	16.51975	18.3811	7.9033	13.52028	21.20008	15.67295	15.7859	14.46056	10.04434	15.68941	13.48062	9.08185	13.74797	15.88922	20.75867	17.75001	16.26129	12.55555	16.13198	16.05537	17.14259	18.52499	18.86844	14.56113	14.32212	17.15876	13.90771	13.59811	18.72381	16.96543	14.85389	14.80874	11.47698	19.36298	11.50746	7.22096	13.95243	18.22885	20.28097	19.13456
18.74148	14.725	15.78415	20.90483	17.48776	18.47209	15.50826	15.43792	11.31408	12.76114	18.60172	17.22654	6.85013	16.53767	18.91471	13.84815	12.82264	15.4622	13.16391	13.39824	18.89211	9.27403	12.80317	15.94218	19.39928	16.97695	19.2099	12.47516	17.315	12.08561	19.06159	13.39128	19.95381	13.97645	14.81001	16.51313	15.23639	11.51072	17.44498	16.86647	12.6363	15.8098	15.93144	18.06113	14.11452	12.98613	10.09033	14.7075	20.30518	16.77149
16.19697	16.32913	14.57641	20.30177	16.16697	15.44441	15.75821	15.87476	15.73811	14.33271	21.71828	16.35599	6.53094	16.28197	16.89778	14.29617	16.46797	13.68917	11.82045	17.52487	19.8862	15.07291	15.2664	20.20973	16.15016	15.73294	13.91069	10.26082	18.7436	11.88623	20.00969	13.85294	15.66675	15.39594	13.08889	14.93665	16.93828	14.666	15.0427	13.17264	18.09909	20.35364	16.19816	18.34258	14.38379	12.5488	14.16397	14.52373	18.95901	16.75933
14.81478	15.32935	16.07412	17.41075	16.04492	18.19082	17.87536	15.46801	15.3802	13.88338	19.80582	21.90015	7.35328	14.55355	17.89016	13.9219	16.6759	16.60594	12.52695	16.08186	18.62117	14.03514	10.78755	20.13085	19.44344	14.57612	14.96748	10.56495	19.90544	10.61631	16.86916	16.82989	16.38419	13.49737	13.00956	11.99844	16.39182	16.73224	20.23692	15.95144	16.03869	18.79852	17.82454	19.70761	9.50364	14.14742	14.97691	15.93829	17.98715	15.7569
17.3963	11.23337	16.0526	15.8816	17.59867	14.77713	17.06972	14.14838	16.98425	18.77631	17.56979	21.25226	7.01058	15.67946	14.44557	12.67145	16.56343	13.11949	14.53425	17.52217	15.8491	18.77537	10.50574	17.80948	19.93563	16.41703	18.78133	14.06275	14.24467	16.15902	14.56211	14.52075	17.29838	15.54752	12.87723	11.49668	17.95903	16.65885	16.66413	16.3636	11.9633	18.28274	14.90071	18.5692	17.0198	8.92503	14.49253	15.00185	16.43785	14.88602
14.83759	16.60567	15.95585	18.07196	18.93831	17.39019	17.31672	15.31481	15.00855	19.70117	17.29895	18.85911	7.48183	15.63794	14.68879	17.50741	12.35971	11.70694	10.81227	16.709	17.00615	16.97311	10.3726	16.31591	21.12637	14.87919	18.98703	16.12168	14.95808	14.81647	17.09253	17.77798	16.7244	17.87922	14.94949	15.62174	18.56058	15.58462	15.40089	14.52308	19.16771	18.90107	16.81897	18.19151	14.68844	9.19687	15.90391	11.63656	15.74394	13.12645
15.3463	12.83359	18.91675	16.38819	21.88165	17.25336	16.91873	16.1195	15.73787	19.33861	15.7441	16.51045	11.02017	14.35739	19.3099	15.44669	13.6067	14.38845	17.14364	14.81611	18.22337	16.45947	12.61044	14.30953	18.12377	17.02629	19.50226	13.59375	17.84282	14.00203	13.05765	14.61587	15.64904	15.11867	12.76649	13.64665	17.8126	15.12579	11.98565	12.70832	19.34	17.19576	18.27153	18.9683	14.44116	9.40207	17.58222	8.9784	13.30553	15.08255
17.64894	16.65741	16.5848	16.48817	19.94348	15.28926	15.82507	14.51677	16.12521	16.48085	18.18327	19.82768	10.66366	15.02552	18.64733	15.41315	15.31578	13.43957	17.37935	17.83678	19.35227	19.72051	10.65635	16.3271	22.91445	19.26534	17.7139	14.98035	14.67341	13.56837	13.17725	19.19365	19.5956	14.94295	12.77366	14.6317	17.00348	17.0562	20.29073	16.74285	14.83404	15.18247	18.14559	19.02395	15.73407	12.87582	15.5866	16.21769	16.3705	15.16291
15.09038	15.13203	15.17481	18.75101	19.30749	15.80353	17.52193	13.98225	15.10359	15.11992	18.06589	15.65655	5.33615	13.99565	20.21996	16.04626	11.66333	13.93176	13.88646	17.00037	17.32303	15.37695	12.41091	13.01527	20.99815	19.1202	18.55702	14.90611	18.37631	11.12189	19.58424	17.22187	16.17067	16.02567	11.87376	11.38548	16.25884	17.01447	14.68843	15.51055	17.49205	16.07523	16.41109	17.91616	10.66572	12.45735	16.58153	15.46962	16.30239	11.69048
16.81195	15.98738	15.9188	18.58527	17.43798	16.55075	17.7206	15.15394	16.41714	13.80616	15.8476	20.52112	11.20249	11.91555	22.66642	16.59126	13.9098	16.8282	16.75958	18.83408	15.43322	15.88072	13.99929	14.99206	19.96019	15.43106	13.20075	15.08745	20.41137	10.83373	21.33984	16.60179	16.62784	18.74426	9.58407	14.97621	16.93353	12.23793	18.59305	19.42408	19.80437	17.98876	16.5904	15.10723	11.34161	10.55696	15.10095	16.94028	16.95306	16.23755
15.04781	15.52298	13.71737	19.35433	14.05132	15.16602	16.63946	12.20063	15.33135	14.65562	15.36008	18.61099	7.65968	14.79984	23.97	16.1499	18.69074	15.42445	17.44944	18.72079	16.88051	14.99918	15.56004	14.72265	20.24122	17.02296	14.04284	13.05855	18.79016	12.86977	17.69933	15.63665	18.13056	18.67971	14.22541	11.8751	14.64931	14.80047	20.0505	16.23931	18.06739	13.2807	19.38204	17.20018	8.39149	8.71901	13.21239	14.65563	17.92656	13.96372
14.76898	15.10016	16.29062	14.57416	19.9728	15.95311	16.68489	16.53937	12.9519	15.413	17.96494	17.88965	8.97988	15.24044	20.32382	13.16467	14.12123	12.14403	17.88189	21.42753	18.54473	14.03689	10.99088	15.9959	19.83703	15.13879	12.39713	12.97937	16.17541	13.77226	17.58671	16.80442	19.30252	20.59025	13.38321	14.06922	14.5408	15.04529	18.51482	13.51078	15.07407	17.04101	16.58276	17.10833	10.83211	8.42636	14.6985	13.73783	16.5728	13.40572
17.71612	10.34779	17.17398	16.15447	19.86	17.50113	19.38144	14.02345	13.17993	17.4181	15.21428	18.43425	7.40645	13.83199	18.99659	15.91807	14.5647	12.74726	15.90505	19.13569	16.09138	14.63899	9.80302	18.07344	17.9218	12.38204	15.62288	14.1255	18.17585	14.11078	18.26603	21.02139	20.28838	13.46084	16.18916	17.76883	15.66247	18.56774	13.282	13.9027	16.52112	18.9015	15.68819	15.6789	11.22374	11.55292	18.69668	13.91399	15.26627	16.37662
18.21716	16.25145	14.99276	14.51035	17.94592	16.89873	16.34096	13.94499	11.57929	18.31875	14.9948	16.81371	9.87463	14.51932	20.95292	17.49624	14.66441	12.32008	13.7866	22.19375	17.7029	15.0895	12.22459	16.0386	20.92954	13.25683	12.88395	10.97612	18.20596	12.29553	19.35158	21.62353	19.82124	18.73355	13.86809	11.86831	14.2357	15.62634	14.9209	12.61226	17.97003	15.58562	13.47106	16.67349	13.32921	9.08164	11.31996	14.83235	11.85838	15.33145
15.81354	15.57488	15.57881	18.08618	16.19846	18.73166	20.39683	14.48435	12.01787	17.6309	15.3607	19.80765	6.78813	15.20939	18.09629	18.29195	14.71092	15.10472	8.53175	22.17296	16.699	16.87757	16.45276	18.08933	19.18363	16.51931	16.58908	14.14443	14.6071	13.6374	18.51814	17.90744	17.74298	19.93641	13.19504	16.18683	14.48278	15.69649	14.09175	12.83434	16.6502	15.30982	15.73002	15.27209	12.27057	12.26008	10.52987	12.98572	16.27092	18.24792
16.19474	10.84209	16.23274	15.51686	17.55897	18.27759	19.0056	11.80851	16.20567	17.61945	17.48299	18.75289	7.25218	14.97426	16.20553	15.21577	13.87204	15.52628	16.21062	17.34067	17.77701	16.60559	14.78616	19.03167	19.38906	13.92051	18.78259	16.13096	17.25806	12.5881	17.38617	14.94201	18.00545	18.12169	13.03906	15.98382	15.18242	14.59289	15.5215	16.57626	10.71672	19.17967	15.23083	18.24754	13.06289	11.1288	13.61715	12.22021	14.37579	17.95006
16.34873	12.36142	16.4003	18.8072	18.9422	15.62528	20.39798	15.55664	18.75149	15.92699	16.18612	15.73307	8.61074	16.42306	15.2382	17.24932	13.39377	16.41414	16.71113	20.18529	16.73324	14.44713	12.44296	13.40792	22.96164	17.82915	16.16117	12.9495	20.41215	11.87878	17.15304	16.96687	16.54229	14.13773	14.79373	15.01986	15.44371	14.86431	16.9963	16.26578	18.19301	21.25535	15.96319	19.74918	12.52447	10.65017	15.79293	14.96785	15.60501	15.57057
16.49788	15.51091	16.84965	17.14133	20.2767	16.38636	19.6054	14.34325	16.19565	18.32915	17.79771	18.07134	10.70718	16.05803	17.00859	13.84046	10.4247	13.11999	12.74626	15.73775	16.17988	11.9421	14.80099	16.25835	18.47817	19.33385	16.7849	15.12673	17.36355	11.90608	12.82891	18.58572	17.29852	14.47007	13.09969	14.36323	12.67239	15.55541	19.98429	16.03817	15.56652	17.31544	17.23443	20.75122	8.21361	12.35928	14.689	14.61853	14.27999	14.09481
19.23564	13.56727	14.63375	16.25394	20.99085	16.59714	19.51899	12.43182	17.40801	16.89873	14.59494	19.37789	10.65928	17.97078	17.38755	14.10148	12.57964	14.87127	10.04021	16.35032	15.35223	11.37333	15.00794	17.61057	18.50682	18.45658	16.88842	14.0392	13.83048	12.27408	19.04482	16.74726	14.04836	12.28517	13.50548	15.34069	16.64218	16.81994	17.32942	17.6425	14.70583	17.94608	16.62911	20.85632	10.02249	13.70141	14.36135	16.78547	15.85439	14.1316
17.61393	15.52467	12.04662	13.86933	18.55213	16.7814	21.64196	14.29534	13.82922	15.11723	17.62773	18.01013	10.81081	19.17152	13.5082	15.25497	13.16146	17.52114	9.89371	16.02032	14.863	13.66513	16.78893	16.08998	16.46936	15.72068	14.79907	12.8724	14.83111	14.78181	14.60792	18.70714	16.27836	15.24653	13.83848	14.53157	15.2662	19.23583	14.03186	15.79493	15.78966	16.26394	16.20006	18.55662	11.77528	13.32421	17.68581	14.38495	17.6443	15.2857
16.71502	16.00662	14.78517	17.41817	18.59517	15.33153	19.25949	12.24147	16.89492	13.69936	19.69897	18.70829	10.85769	14.27769	17.38886	16.84099	13.96995	15.44979	14.0991	12.73298	16.32084	11.88347	15.60076	17.86278	19.45023	12.9501	18.41649	15.01813	15.27415	13.57372	19.15104	17.15202	18.4739	15.60137	11.90684	12.4817	16.17832	18.68451	13.32036	15.77682	16.06741	15.30117	15.53628	19.62803	8.73121	11.75106	17.58477	14.48365	18.75528	16.30685
16.04031	15.57687	16.15823	15.9973	18.29251	16.37348	15.15879	14.40014	16.55592	14.6433	16.40296	15.97093	4.87642	12.4321	17.06659	14.78882	14.63725	15.67168	10.68569	17.00692	16.29934	10.37749	15.63656	15.97202	18.44948	15.0932	16.59759	16.59554	19.45968	12.90875	22.97019	16.68308	20.61784	17.55258	14.01892	13.8757	14.61324	14.59167	12.6336	14.26562	16.4536	12.70803	14.84334	20.07121	7.20324	11.00964	13.42659	14.4825	15.73157	15.39219
13.27685	14.06685	17.72762	17.94194	17.4334	16.13235	18.21269	13.61902	17.16952	17.14506	16.08193	17.61481	6.00845	12.94852	21.56168	15.16957	14.0611	12.47766	13.25952	16.83316	18.61291	14.98631	13.59648	12.74916	17.38462	14.7354	16.07766	15.08876	14.70612	11.85104	21.6816	18.70679	20.15532	15.63904	12.96228	14.13877	11.98201	15.15809	18.01213	15.25898	17.51855	11.78799	14.12833	15.99703	7.83456	10.64901	10.69829	14.93083	13.5384	15.45729
16.00753	16.61689	16.56451	18.92726	15.84316	17.28856	17.40925	13.99108	11.3099	16.40727	15.49833	20.38654	6.4323	11.02267	19.75425	15.83586	10.56651	15.01746	15.46301	19.28447	15.94324	12.5926	13.9029	15.42677	18.18646	15.61467	19.77299	13.75346	17.99566	14.0148	17.89263	19.66867	16.8068	16.97775	11.9052	15.75094	15.72085	16.59699	14.62475	15.17115	15.6634	15.08736	11.4008	21.89882	8.26473	10.10492	14.19533	11.06763	16.16624	18.02449
20.98394	14.50794	19.38215	16.31315	13.84275	18.2108	18.21606	13.61676	11.57154	21.98126	17.05016	18.76573	8.17534	14.92909	14.64105	15.3678	14.11417	18.49364	11.32648	20.75317	15.86674	12.89607	12.84496	13.58144	18.5533	16.34605	18.50649	13.47379	17.91254	15.66468	17.77262	21.69252	16.40596	16.93937	10.77701	16.4253	15.84881	12.85798	19.03321	18.10775	16.73469	17.22907	14.28759	22.17078	10.75233	9.48954	16.21517	7.03289	17.5977	18.04064
21.79729	16.33586	18.41469	20.12953	18.40173	18.14824	13.70929	16.13546	14.44969	20.87601	17.94396	15.34369	8.25291	14.59975	16.15528	13.49917	11.6627	16.15737	14.55803	21.10859	15.76568	14.06216	9.76576	16.69781	21.89348	15.44308	15.84733	12.79848	14.4982	15.80046	17.69892	17.2831	15.38308	14.06701	11.20659	17.1109	18.99407	16.77895	20.16029	15.24787	14.71448	15.79609	16.84175	16.76472	12.46619	10.34731	17.84669	11.13461	18.23093	21.17775
18.89528	18.20147	17.15474	18.91037	19.02541	17.97701	19.92391	16.11072	14.80201	17.58178	15.35021	17.05548	9.83985	15.60086	17.74139	13.47831	11.68661	15.18256	12.91608	15.00638	14.3908	13.37539	12.77898	16.15248	20.91017	16.81547	13.53659	14.19865	14.91556	13.72704	14.46502	17.50578	17.3709	16.26204	12.07276	16.76672	15.47664	14.56074	18.512	13.73375	18.02988	13.433	20.01813	18.14294	10.31114	14.07319	16.32253	13.05333	17.42827	16.97298
16.40768	17.43247	16.93003	19.38331	18.00902	15.39183	20.46665	17.48525	14.34763	20.22511	14.92133	20.51102	9.64044	16.38148	18.56221	12.41118	14.37458	10.18941	13.26411	14.50398	17.2333	13.7918	13.40925	17.13045	16.6815	17.21964	13.20093	13.05617	17.08563	8.9258	17.85816	18.03938	15.99045	16.42941	12.64579	15.44583	13.35601	12.42804	18.12822	13.55255	20.31279	12.6001	16.3623	18.77671	10.54233	9.78426	15.70741	12.56967	17.763	20.3091
16.58923	18.10482	13.4576	16.52302	19.87407	18.11144	17.70989	18.04282	15.02208	20.48232	13.96191	20.04039	8.34964	14.44234	19.30687	13.18203	11.43529	14.83333	9.82796	15.10512	16.98429	13.10365	10.6249	12.746	17.15598	18.32472	14.59815	12.96951	16.07006	13.45968	20.9194	18.75936	16.33027	17.18914	16.03989	16.56172	16.2653	11.71905	14.98535	12.8059	18.97427	13.63761	18.0958	18.75063	16.83626	11.54727	15.32614	11.15272	17.85745	15.51124
19.72711	15.31534	16.00794	15.34478	17.66082	15.2297	19.00406	13.15924	14.77293	14.755	17.28867	17.79297	8.62135	12.71897	18.74622	15.48996	16.93221	15.69815	14.78901	13.17545	13.54436	11.06192	13.56072	12.89541	22.46629	16.79272	15.56038	14.69742	20.02595	13.71858	18.67063	15.92449	18.76792	16.37649	15.23083	14.8798	16.90771	12.83673	16.35263	14.20301	18.5019	14.99682	12.42095	17.39456	11.94368	13.72502	12.42417	12.51236	16.91456	12.99126
18.65163	17.84305	19.01896	17.37632	16.49159	16.70529	19.25072	12.4856	16.29527	16.62414	16.04588	15.54686	9.42805	15.93269	20.33646	16.51594	12.62523	14.59689	12.79542	15.8563	18.51696	14.48423	15.02645	14.83288	18.37317	15.02154	14.9574	12.63267	17.4519	12.89074	16.20561	17.31157	19.96239	17.10615	11.79877	16.58416	14.89975	14.83883	15.35014	12.78439	16.96976	15.62091	17.50805	19.67975	12.25675	11.92075	12.67104	10.07628	19.41885	14.77979
17.32808	16.21444	17.36738	17.88638	13.58945	14.22268	13.08117	13.78194	15.90827	15.90572	18.87235	18.57882	5.95878	17.0952	17.89876	10.68753	13.73319	14.19646	12.84245	15.13829	17.28446	14.44032	12.80726	14.9369	21.3516	15.28617	13.95401	8.29643	15.99551	14.30954	16.82385	15.89783	15.99516	20.81368	13.34895	14.01994	21.41236	12.71819	14.45264	13.97451	17.0296	13.48495	15.63176	18.82633	10.25363	12.31705	11.94237	14.24312	19.17793	14.21382
18.0908	20.46625	19.98274	20.91228	19.5912	14.82112	17.5322	14.36132	14.73633	20.441	15.97025	21.30061	9.37396	14.29087	16.64099	15.54709	15.1503	13.38898	11.11816	14.58267	16.84431	10.70811	9.15671	13.30927	21.27577	15.95739	14.74598	12.19679	19.75661	14.33885	16.96885	18.48429	14.65756	12.03113	14.50936	12.85676	18.06586	15.17248	15.69958	13.66563	16.26593	13.3045	15.47043	18.46088	8.38498	11.16853	14.54839	13.13487	13.09695	20.02527
20.02229	23.14584	16.58162	19.13359	17.96776	16.43819	19.87637	13.89335	11.65785	16.803	17.11176	15.13161	8.3027	15.3926	15.58019	12.48793	10.87783	15.72939	14.96269	17.77298	19.94095	9.7994	9.27669	15.54185	18.56564	16.42177	16.00872	5.67999	20.52166	11.95344	15.56296	15.28822	16.28585	12.99605	15.74989	14.15252	17.06594	18.05031	17.80283	10.94637	14.20164	15.69389	14.24359	16.9212	10.39526	11.72658	15.16655	12.57958	13.48142	20.321
19.1112	15.85065	21.43967	15.86959	17.84559	11.27316	19.62592	13.23945	11.47067	16.3655	18.3613	14.84425	6.23391	14.55619	20.9642	18.36735	12.35724	11.79246	13.44535	17.4782	19.01724	11.63341	12.54909	16.62545	18.43114	18.43207	18.39565	12.6401	16.10688	11.18286	16.18502	17.43836	16.60855	14.93903	10.32075	14.34977	17.86373	20.59012	15.0917	14.18013	15.51141	15.14541	15.46904	15.61465	12.22978	11.58206	13.84303	13.2272	17.32888	17.9847
18.51679	15.22267	17.11454	19.09885	16.91318	17.25552	17.02414	13.13556	9.39614	16.08201	17.42624	15.45954	7.57343	15.76238	17.84738	17.40423	12.38383	15.28129	11.56587	16.29709	16.83876	14.54255	13.27829	16.70881	18.1141	17.38101	18.48705	11.78373	18.23564	15.1426	16.95039	16.26682	19.33506	15.96353	9.12034	15.79464	17.64732	12.69553	17.71669	13.59143	18.01833	17.22683	12.76442	20.99475	16.72808	13.47716	14.11704	12.70161	14.96087	16.05516
18.3171	16.37479	13.83085	18.63252	17.62142	15.49208	16.54351	17.15564	10.20637	17.49286	14.52806	14.12432	7.68379	13.70879	17.73927	15.70201	14.55753	13.47766	9.98752	14.49423	18.43425	16.44061	9.17204	15.57272	13.89499	15.15358	18.62876	16.65778	17.30547	9.49277	16.40963	16.54487	15.44858	16.20032	11.49223	15.53376	17.06977	16.57537	14.21772	13.3843	19.34468	14.87813	13.96925	22.53521	16.30029	10.04331	16.27888	12.00741	17.97038	19.35207
15.7478	18.01985	11.2379	18.09699	12.93211	15.47218	17.56686	14.052	14.16541	18.38037	19.26621	16.71673	8.75175	13.75393	18.28023	14.29282	12.9541	15.26568	12.78552	18.246	18.69875	13.23108	9.7588	13.13919	20.80879	13.04587	17.18791	14.70584	19.69741	12.72326	17.58762	21.09309	20.47967	15.60358	15.24153	16.90605	17.81639	13.92958	18.35268	20.26715	17.51366	14.02559	16.79264	23.17326	11.23552	7.11932	17.63861	11.10619	15.91239	15.57038
17.79334	15.08655	14.12991	18.83479	16.64236	15.59525	16.29499	15.38099	15.54742	15.42385	17.57536	18.87108	9.37865	19.83416	17.23357	15.47037	12.83012	15.53145	12.09136	16.99463	17.51347	14.99811	9.46499	13.93067	18.41784	14.65877	16.80758	12.08816	18.68183	14.86718	14.41678	17.05917	16.29863	16.014	14.6234	15.91097	17.35745	10.97864	17.83449	17.24602	18.50557	16.44442	19.12917	22.59582	11.50006	8.05677	17.10104	11.35072	16.37807	21.17547
15.62086	15.52755	18.74774	19.84154	14.55203	14.87895	15.49083	10.79101	15.83389	16.83156	13.59085	20.37714	7.8845	19.08652	20.6013	16.07437	11.02774	15.7204	12.16986	18.75498	18.18582	17.17456	13.72796	16.44913	18.49581	16.16689	17.24867	14.15381	16.99986	14.52761	18.19824	19.92944	17.69837	17.42654	11.36889	10.98332	13.8203	18.67093	14.63754	13.23038	15.46066	15.09925	15.24948	18.04549	8.7783	9.51506	18.17976	13.11349	15.92411	15.48234
12.16898	10.87901	16.85721	21.02223	17.92434	15.04017	15.39866	11.10836	15.57474	15.35192	15.30511	16.1169	7.73637	17.30386	19.30586	17.83936	13.01065	15.61125	9.12652	19.74091	16.53931	13.51437	12.2797	13.70308	14.77502	16.06141	17.14916	14.3826	14.40392	10.98154	14.47957	19.79397	18.25686	22.33242	12.1908	15.2106	17.00375	17.19117	17.46984	15.28176	15.56102	16.07242	17.46871	17.46219	13.7903	10.45574	15.38554	13.53989	16.65047	16.7707
12.15906	12.6528	18.51209	20.74253	16.95456	17.95329	16.55747	11.33363	12.64017	16.23807	13.58252	18.76603	7.97336	13.63939	18.67736	17.40725	11.42394	14.40873	12.27169	17.72643	14.05271	12.5132	11.74617	13.74129	18.36602	14.48685	16.67643	12.60093	20.48803	9.61935	18.26612	19.68239	15.36974	20.30816	14.80594	13.74996	16.1952	15.14472	17.87926	15.03489	17.19699	15.81352	18.26584	16.55511	16.68915	12.87563	16.50348	13.87031	13.59884	14.0329
16.59279	17.88167	15.57385	17.87386	19.11911	17.24433	16.9117	17.04661	13.71784	18.06016	15.37301	18.75129	9.48865	15.41397	21.27276	16.4173	8.4862	14.62533	15.63665	14.55134	14.32358	13.40673	17.14106	16.18133	17.47125	16.15068	17.67162	14.59629	20.25349	13.95344	17.68176	17.38134	17.21109	16.41555	15.94825	12.49037	14.10674	16.01735	16.77638	16.49899	22.38252	15.64839	15.9882	17.89967	13.96654	16.34228	15.92862	13.77106	16.33452	14.43107
15.51828	16.844	11.34336	16.78849	19.01529	19.0781	20.94727	20.18687	16.41904	19.21421	13.89932	16.24566	6.94329	15.9109	21.88415	15.90739	14.85878	14.71319	13.28558	17.24975	15.38316	10.21151	11.54985	14.88234	15.96527	17.1204	14.45982	13.21466	22.1854	10.27121	16.9368	15.91316	16.65982	19.13707	15.81921	15.91251	17.01087	15.56615	13.26901	15.56778	20.11689	15.26233	15.5219	18.43727	13.25851	12.64147	16.95011	11.18538	19.79961	13.71206
18.99998	13.63271	13.32963	18.27552	16.01011	19.16988	17.10528	18.19655	12.15122	19.98031	16.89639	14.7471	10.65724	17.63965	19.93618	18.82942	15.13605	13.55431	12.58934	17.1291	16.73566	9.40693	13.77087	19.51793	19.45976	17.72876	15.63103	12.33075	16.80435	9.70041	14.02686	16.1712	19.07295	17.60058	13.72858	17.06423	14.71498	15.99893	18.86677	16.0454	19.57839	17.29521	14.60108	19.35871	8.9661	11.6036	19.63159	15.15383	21.1877	19.52592
16.74916	13.90795	13.77872	21.42849	17.49953	13.84847	18.48403	16.03473	11.59513	19.90694	12.59649	18.18703	8.99214	18.67281	18.93586	15.45059	14.09557	14.76146	11.31241	16.86784	14.73982	16.18273	7.18114	19.79578	19.17219	15.80566	15.41482	14.59391	20.37637	11.99519	16.93777	16.72484	16.50837	17.42673	12.90722	11.31156	15.98002	16.29871	13.73673	14.63771	19.07448	15.59523	16.72594	18.286	11.53918	10.28488	17.99713	12.40796	18.55996	16.07956
17.25445	15.44683	13.60202	21.13089	17.25609	15.32092	18.3487	15.43791	11.85174	21.61341	16.0062	21.46897	3.61574	15.90595	21.68166	13.1497	14.39064	10.30422	15.5945	18.51861	17.06791	14.83138	9.28119	16.48343	21.44573	13.00527	16.65968	13.39829	18.86354	12.41739	18.43779	17.82838	16.81704	17.37589	11.86713	14.95714	15.22566	16.64917	18.88599	15.43455	16.91508	19.26749	18.2807	19.23232	13.45168	9.50005	16.01784	10.29036	17.62598	15.56591
19.12099	12.64671	17.95493	20.59153	17.06603	15.43046	18.27909	15.24824	13.83468	18.89923	13.9905	15.48895	10.02437	14.66249	18.88658	18.18302	12.13639	10.8013	10.80442	18.06378	14.99317	13.64731	13.25245	16.65456	21.37176	12.78905	18.40389	13.05238	17.51862	9.85626	22.56634	20.32864	17.45788	12.77227	11.82537	16.25019	16.89607	15.74036	17.68383	14.93642	18.76627	13.4318	15.03458	17.88654	12.66788	11.91277	17.04679	8.46421	18.44761	13.16386
19.26052	13.37533	15.9648	16.16969	14.89156	17.03714	17.82509	11.8463	15.37878	17.41283	18.00029	21.29987	10.00228	15.46296	20.10422	17.29489	17.76647	13.99762	14.84658	15.14727	17.94383	17.31907	11.94146	17.58024	24.09422	16.06215	19.55776	9.79945	18.45514	10.65476	20.90162	18.25442	19.31056	16.27078	15.71155	14.88733	13.46523	13.05599	16.0247	15.64606	13.01876	13.34685	14.09574	20.73588	14.36112	11.69548	16.14277	12.42499	18.44585	15.34819
18.48067	15.77208	15.47746	19.42183	16.9252	16.43564	20.78848	14.22923	15.93694	17.40477	15.89586	17.73329	9.97186	16.42234	20.99057	16.89017	14.46613	13.30477	11.18636	17.81205	17.12361	13.46528	12.85737	16.64628	23.0548	11.37183	20.86158	11.80907	20.56685	11.84742	19.12846	18.98999	18.24553	16.45386	17.04676	15.61495	17.23063	15.15381	18.30732	12.8388	14.55744	16.48914	16.47069	19.1957	13.44834	9.48222	17.49296	11.3791	16.08247	16.5121
14.27032	22.56723	16.07257	18.85015	14.61038	18.45554	16.94408	12.31586	19.568	15.05528	17.22742	15.61554	11.48774	16.69361	22.27568	15.3594	12.77894	15.01189	10.09533	16.88598	16.10389	14.10696	14.21752	19.8647	20.77793	15.15645	18.71537	8.79546	17.47519	12.11898	13.97117	17.22929	19.34558	10.47636	12.45352	14.0102	14.77475	15.21504	18.20826	13.97281	15.5924	12.87925	13.75417	19.87433	10.15735	10.0804	16.60214	12.10372	18.59864	14.19982
17.02423	21.30192	18.31689	12.70774	15.28458	14.39947	16.33549	14.90247	13.8785	15.0373	16.73939	17.57128	8.44536	16.01967	16.1435	13.48054	15.83723	15.41731	14.42608	15.11413	17.31257	15.94233	15.38005	16.24235	13.14565	12.3603	17.52884	12.74555	16.27632	13.66652	14.1405	16.48904	17.13988	11.195	10.10519	14.13488	15.31035	16.79878	17.02325	14.77934	18.96931	18.83498	12.64143	17.48683	11.80434	8.55792	15.28661	15.54197	18.68813	17.30209
20.53236	16.62534	18.11234	18.65265	14.62618	16.37704	16.12991	13.48544	11.31488	19.1762	16.18628	22.36942	10.65874	15.88154	18.71972	15.26724	19.28005	16.33838	13.17096	16.03176	15.62804	11.05354	13.00291	15.86048	15.25851	12.80232	13.25554	13.20905	16.95891	11.03794	16.93982	18.94602	21.99379	12.44763	13.03565	15.59627	13.79804	13.50645	11.33605	13.60206	18.15391	14.16584	13.67929	18.73095	11.82019	8.79893	18.29036	13.35892	16.65713	13.60223
21.30004	18.16703	18.27686	17.08549	17.45071	16.47646	18.40368	14.64626	16.36153	19.2709	17.28884	22.45157	12.23021	16.32524	17.9471	14.75589	16.67644	13.4266	11.62986	17.91728	17.91429	13.16118	13.60038	14.42038	18.09532	12.86684	13.92781	10.23902	14.66134	11.74329	13.8373	17.08122	21.37612	15.93884	14.92535	13.06247	11.57775	11.53235	19.01392	16.08943	19.54948	17.14627	15.75166	20.28783	9.7173	9.31557	17.57403	15.36596	16.77085	16.77773
16.63259	15.62488	15.43112	16.98757	19.36749	15.22174	20.40686	15.6485	14.45439	18.33721	16.89299	17.2522	11.26525	17.56922	20.25161	16.56617	16.1031	17.76694	13.84788	20.97292	22.10279	13.80935	15.18506	15.01045	17.71955	14.28604	19.12557	13.45109	20.71191	10.01268	18.75226	18.80563	16.42305	17.32614	11.9018	19.68662	14.61833	14.72303	14.75505	11.28267	18.89576	15.28854	14.8539	17.07108	9.79751	10.82363	18.50117	12.434	14.00829	16.13699
16.2036	14.14807	14.38358	18.13776	19.73145	15.23633	22.90295	16.78141	15.74344	17.98087	17.67063	14.56236	8.01583	17.13986	14.1451	11.63945	13.33127	17.754	14.99069	22.95588	15.96631	15.07812	13.34561	16.35795	17.64298	17.62256	16.4518	14.79265	18.55082	15.13839	14.79364	15.05535	15.65359	17.68463	13.10655	16.36158	16.76325	12.3064	14.76382	16.55003	18.38865	11.43551	13.48336	17.17406	12.3064	9.17427	13.25486	13.69779	15.42169	11.6681
16.74809	16.79468	16.18462	18.61289	15.28456	17.04894	20.03527	15.84735	15.90546	19.07481	16.62654	14.48769	7.30578	14.95406	17.68917	17.18471	15.26308	13.2331	14.29967	19.4578	19.24598	14.73593	11.86593	11.8127	20.39444	15.42158	16.08119	16.16771	15.98968	10.34131	18.75593	18.86848	18.18654	19.68107	15.41234	15.72216	12.89085	16.34688	17.27277	13.98642	17.26751	18.51534	14.09792	17.85227	8.32516	9.59277	13.89976	15.29808	16.41	14.95872
15.52416	19.29048	16.63361	20.12861	13.88783	15.23285	18.3565	13.26982	11.52653	14.64202	13.49377	16.89715	6.43981	11.59596	19.43482	15.96513	12.98423	18.61498	16.36769	17.0731	14.18607	13.69493	14.65822	16.80289	19.2885	17.05833	15.7596	16.28116	14.27961	13.37066	18.31603	19.68085	18.14501	15.9649	14.89305	16.02047	17.81024	12.08159	15.30772	15.57233	17.36126	17.95769	17.42566	19.03682	9.27242	7.61066	12.88546	14.12228	16.76191	15.1885
15.15686	17.81032	12.51028	17.92564	16.10214	15.69862	19.64284	14.12881	14.89742	16.62335	15.24069	15.45276	8.50835	13.16834	14.51601	14.6443	12.49097	16.28671	14.21609	12.19543	16.4941	13.1015	14.46325	16.63407	19.51035	20.02543	16.82315	12.651	15.96333	15.84952	18.35007	19.82681	19.83912	16.41289	17.50069	14.72032	20.24976	14.07808	18.98423	14.54104	14.78769	16.46081	18.55686	18.80962	14.45291	10.06619	13.49237	14.44864	15.94455	13.05828
16.61842	17.67039	17.87046	18.31066	17.6924	18.10768	15.5719	10.6607	13.45567	20.88762	16.20141	13.76544	7.26578	12.04765	19.97339	17.77198	13.95504	13.92117	11.58864	16.34455	17.25045	10.13798	14.86736	16.591	21.57014	20.64428	16.66711	14.44574	22.08042	12.69621	16.46558	16.29984	20.25081	17.88302	14.75197	18.56107	18.59293	15.34159	17.35481	15.24603	18.5957	13.69495	14.28199	16.13421	12.43525	14.33252	11.01177	9.20179	12.84679	17.72236
19.409	14.5746	20.4328	15.20607	18.68015	16.27016	15.09902	14.61991	16.5345	17.20375	18.02562	16.45407	5.59944	12.02949	20.8706	16.09147	12.34595	10.27945	13.42491	18.2767	17.33772	14.4274	12.82096	17.7184	20.04096	18.28416	20.18516	15.1467	16.89005	15.26709	15.59766	15.12329	16.00357	16.25107	11.07231	13.35741	16.93886	18.14014	17.79774	15.28677	17.0358	18.58549	15.54619	14.39608	10.70745	10.65929	15.86551	8.88776	10.75056	16.10641
20.55912	13.7892	19.73596	14.71775	16.68899	15.9931	19.27232	16.20794	17.31186	22.91944	17.82728	16.15559	11.21687	15.71472	22.56833	18.47118	14.43121	10.51267	11.6389	18.29488	17.18346	12.6369	12.7174	18.10423	17.44193	16.60331	18.89398	13.9263	20.09533	11.35968	16.94167	15.25764	14.72278	17.83453	12.47853	18.33676	12.06561	19.91687	16.98868	13.86576	14.43575	16.09613	13.78027	15.17801	13.01569	11.32704	14.54123	13.44015	15.81424	16.02805
19.97894	12.86942	16.21896	18.62948	13.65955	18.23279	17.9926	12.78987	14.10666	19.81144	19.53343	13.96784	8.96258	17.59697	22.47738	15.70201	17.11513	14.06129	15.3725	16.16184	18.26142	11.57377	14.84063	16.28704	21.22682	16.45172	19.28297	13.74278	17.86077	12.26906	16.02651	15.35612	16.4697	15.76824	11.11612	14.54673	11.38499	16.79241	16.12764	13.85039	21.442	15.66722	14.2794	17.27684	11.01751	13.26794	15.31487	10.64975	17.99051	14.775
12.81738	14.65694	17.70472	17.40075	18.82679	17.04126	19.45921	16.66849	11.9312	22.67335	17.43175	15.88624	10.95819	17.3185	21.23518	17.2186	14.52011	13.88552	15.12988	18.35922	17.09037	10.54977	14.65952	14.04315	23.28789	16.06159	17.27711	12.56182	20.16678	15.31438	16.79617	16.76913	16.15334	18.22541	12.32589	10.48508	17.98731	14.26205	17.82169	14.59969	17.95446	16.77282	16.77962	20.11183	10.81682	14.22544	15.36283	11.71177	15.60802	16.76554
11.49704	14.62546	18.48127	15.91679	15.05093	14.81845	18.19646	15.34733	11.89852	20.55287	16.93232	18.00826	10.36016	17.53937	19.8232	14.93712	14.46285	15.78684	13.12508	12.88067	15.51772	12.58398	12.41987	16.33956	20.8452	15.71562	18.3355	14.1191	16.95901	12.43858	14.44984	17.95976	18.21653	15.29023	14.79454	16.4633	15.44919	9.48527	19.29276	14.38772	16.207	16.21891	14.59828	19.26573	10.51394	12.43515	16.02575	10.28983	19.01755	17.45577
18.1785	19.30452	18.73443	16.68575	17.8139	14.82155	19.86958	10.74963	10.59714	22.52735	18.16606	18.96966	8.32537	17.01922	22.90364	16.71522	13.70186	11.59983	17.0313	15.84834	20.92476	13.68508	11.91183	15.35462	21.67326	13.11486	13.06604	11.35233	16.35335	16.42317	21.16989	14.70613	19.38183	14.83529	15.20849	13.73339	16.35134	13.65118	18.21495	14.71805	17.89489	15.18091	15.04585	18.4802	10.7032	12.7967	17.35612	10.20826	18.79837	15.24953
16.834	16.26038	14.92728	18.85973	18.80541	17.71171	22.39093	9.54053	12.93796	15.9928	18.34111	16.24618	7.4641	13.5222	22.43735	15.12872	15.02242	17.4205	14.05941	18.49512	21.57329	14.78604	12.26992	16.92243	18.92586	13.07536	15.18607	15.20784	15.55292	13.22871	21.0973	17.29998	16.73242	15.23616	11.95695	9.68583	19.37305	14.50086	13.78881	15.10668	15.48645	13.82424	12.1825	19.97007	14.77432	11.37141	17.24547	11.07965	17.75855	14.31916
19.51942	13.66288	15.98805	18.05076	18.31375	17.59674	21.1143	16.78778	14.7784	15.70598	21.6387	16.38522	8.08105	18.3017	14.60185	16.07676	12.88291	13.00955	8.10385	14.41373	21.9316	13.83598	15.93573	16.82995	19.01067	16.10636	10.21237	14.04355	15.60335	14.81305	17.83261	18.41101	17.27423	16.48707	15.30163	15.58973	20.41726	11.86851	17.48119	17.12989	14.61246	13.33712	15.02775	16.85953	12.58243	9.22255	14.04631	9.4194	19.45	15.27898
19.51903	14.87077	15.24995	14.93852	18.7223	22.16583	21.67226	18.30736	13.20634	17.90717	17.19666	19.97675	8.23759	16.94429	16.04308	14.30958	15.71663	11.30005	10.53131	10.76681	19.56305	12.68873	10.58424	15.12026	20.51942	18.79553	12.60479	12.11016	15.35771	14.46444	14.84013	18.36184	16.68729	15.09561	12.68235	16.90133	17.8525	11.23574	17.55511	16.73966	20.21794	16.30798	13.59098	14.25444	15.10648	12.77763	15.99286	8.46032	18.10191	13.01026
19.97438	13.7479	12.36884	14.51503	17.81242	20.10854	19.92692	11.5777	13.39993	14.98182	15.19366	17.15632	9.77361	18.03524	19.50755	16.79925	19.2616	11.26318	11.2336	16.89948	20.68818	15.97221	9.36848	15.17031	16.26899	18.16347	17.81981	11.63219	13.93132	12.16925	13.08177	16.84142	12.87192	15.79794	9.49176	14.25146	15.27365	13.87098	17.72475	14.86033	15.34422	15.29551	13.55835	19.78646	13.10098	13.75123	17.71108	9.55416	17.48449	15.20501
15.14872	17.5309	16.17511	14.87011	14.96318	18.70128	19.9928	14.32786	13.88183	16.76389	17.23763	16.78723	9.77173	19.13522	20.36782	16.30098	20.68776	7.20118	13.20944	15.67666	22.89701	16.64267	11.88319	13.84926	20.33956	17.58198	19.56571	12.4528	14.67163	12.13458	12.03003	17.64156	15.08692	16.49014	15.56321	18.43947	18.41611	14.78	16.05593	16.11892	17.47929	14.96204	15.36718	19.70592	11.5599	14.67294	14.98674	10.14936	17.06352	15.89426
15.39104	15.85925	15.03178	15.67048	15.91881	19.68715	20.74242	15.15725	12.64106	14.42516	16.29086	20.26332	10.86544	19.19776	15.05868	13.67167	17.03236	11.18631	14.15982	14.99889	14.09139	14.68868	15.26608	14.24458	19.2069	16.86145	17.57142	16.04627	14.57968	10.34038	16.65312	19.80954	19.1907	15.62628	15.02657	18.36993	18.27654	14.66329	18.31951	16.92487	19.94482	18.55673	14.99219	22.91332	7.42872	12.56784	15.9286	14.71885	16.22155	16.49647
16.45338	18.55917	17.35431	20.20348	15.86086	19.2142	22.76873	18.09735	15.08437	14.10023	16.2777	15.55439	7.36356	15.43347	15.80883	11.96255	13.71185	12.18622	8.58255	16.70479	16.18634	14.80433	9.33161	14.94397	21.67594	14.21232	15.89384	15.7057	12.16478	12.51572	14.13322	19.68534	15.9693	17.90523	16.44947	13.4389	16.25569	12.9211	18.10907	14.33217	21.97926	20.98618	12.70758	20.08031	12.95638	12.78041	17.55665	15.07078	21.05275	15.92301
13.322	15.79675	17.64761	20.4103	16.49487	19.85649	18.07165	17.60757	14.26759	14.03839	17.81446	18.23704	6.25192	14.47678	19.15762	14.50329	14.71621	16.25382	12.96752	16.15848	16.93937	14.46535	16.85539	18.23866	17.60954	12.91857	15.4073	13.14636	13.74131	12.8219	17.05632	21.45361	18.57633	13.0991	14.25505	15.92346	17.06856	13.85094	15.57378	13.27213	16.5341	16.28482	10.6193	19.17929	12.68324	15.02928	13.46922	13.92405	18.88969	16.76296
12.09116	19.1387	14.49197	16.05167	17.23263	19.63899	18.24423	17.21097	13.77415	18.95647	13.62375	18.8814	5.68405	15.60482	18.57257	17.7314	15.41718	13.94665	13.46875	16.5663	19.61748	15.88825	13.02146	15.48551	18.6105	14.1021	18.67397	10.53475	15.23791	9.74212	14.46121	24.27318	16.37614	16.66584	14.8927	14.90551	20.83169	15.81934	13.02149	14.46671	20.55338	20.47023	15.78073	19.512	10.24459	15.04534	16.13178	13.80886	17.09324	14.70811
13.56092	18.13083	15.2992	19.27335	16.98061	21.83539	18.39974	13.68781	15.48812	17.80349	14.2819	18.49025	9.917	15.97826	22.16452	16.30517	11.1634	14.28165	12.86539	15.6891	21.98116	20.48001	14.09718	17.57907	17.43751	13.46975	18.91047	11.28108	16.70525	11.69347	19.21229	25.51879	16.76037	16.84345	11.91714	12.20784	18.56335	13.88122	17.38911	15.05647	20.05928	15.20117	15.66811	20.85233	12.60614	9.43249	14.73669	14.51746	15.6569	14.19186
16.20961	18.04549	17.10911	20.32619	18.14626	20.20336	18.74169	15.39563	15.66886	19.21937	18.80048	18.47628	8.65755	19.546	20.89176	15.91175	11.90494	15.48001	15.78948	19.65155	17.46636	15.99978	15.38661	17.05748	21.983	17.05234	18.23092	6.81762	18.40508	14.60111	18.41882	21.70288	20.37463	17.08428	11.54703	13.31746	15.55926	15.6993	15.82032	16.74959	12.96898	14.20459	14.59028	18.54837	11.16141	13.14729	14.51696	16.82526	18.66737	12.57821
17.66172	17.5128	18.63756	19.70926	19.64459	16.92915	16.96658	11.51188	17.8835	19.30639	17.61974	21.03464	12.56073	20.51984	19.6021	15.30492	12.23022	12.43287	15.30577	16.0212	19.31759	15.37596	12.07245	16.71344	19.35075	12.88463	17.97665	11.66222	17.90885	14.30088	16.73908	18.70434	16.63235	19.14667	11.76366	12.67941	19.13778	15.47716	18.84454	19.43701	14.36937	13.16887	17.25729	14.09912	13.60054	10.6753	18.44019	11.11651	18.00175	15.82902
16.60073	16.51094	17.88951	21.05021	19.5182	13.9628	19.58584	15.16962	16.15281	17.46434	14.56817	19.29874	10.37339	16.6801	21.26006	15.35663	14.18963	11.13676	13.71062	17.4906	18.54223	14.85943	14.3934	11.96823	18.34354	15.86547	16.11799	13.54243	18.26158	11.58863	17.64044	13.37726	17.15934	18.23451	13.77249	13.38444	18.74233	13.30319	16.81891	14.27265	19.76521	16.70729	16.13475	16.45804	11.93791	5.89973	20.05753	9.51495	15.90213	16.79964
14.99154	15.58966	17.77853	17.54304	19.20088	16.21647	18.78267	11.25788	15.42095	20.63221	14.78941	16.20914	9.18703	14.32859	19.51126	18.69922	12.87621	13.182	14.17498	16.31962	19.46249	15.8847	13.29434	14.31415	15.19897	17.12246	15.53196	13.61317	17.61919	12.90818	15.64313	14.83513	17.7439	17.78444	11.09073	16.4828	15.20728	17.53335	19.5401	18.09348	17.5794	17.21588	16.63202	16.89341	13.08942	8.42727	18.20759	11.8741	15.95074	15.23984
16.38465	17.25449	13.88108	14.72362	18.24056	13.84496	14.80548	12.76382	12.81838	20.36959	13.55656	15.68899	8.81726	16.26926	19.94586	16.51436	15.40288	13.85916	12.97194	17.9941	17.34888	14.75745	15.69396	15.89029	21.90071	15.59765	11.92695	14.8727	16.67791	10.59914	14.22664	16.5827	16.73366	17.91346	11.56407	14.99388	14.70302	10.59175	16.80949	14.6457	19.33404	17.78065	12.14077	14.08547	13.02837	12.44516	13.87907	10.65963	11.36334	17.24264
16.86869	14.9387	14.09102	12.80015	15.2982	17.9664	16.83019	15.70915	15.08655	19.22315	13.97681	14.64167	8.43545	18.06784	18.96133	14.33362	13.95037	13.93707	17.26763	16.44072	16.65214	10.4488	16.2459	16.03691	21.38524	14.04391	14.13841	15.09231	18.36883	14.32381	17.02498	18.89411	17.67688	18.2746	14.50436	13.6835	12.71295	12.81468	16.01488	13.41503	17.75201	18.58571	13.24211	17.4791	11.27597	9.33988	15.65778	11.27724	11.93833	13.92163
18.54122	15.45956	11.91693	17.12534	17.41258	22.15706	17.05597	14.70626	12.73497	18.61271	16.9505	16.8396	9.91191	16.47142	16.55509	16.36988	17.73675	12.36928	14.83035	16.14162	16.30652	9.41019	12.39717	13.84198	16.37146	13.74848	13.44348	12.40287	16.19636	14.31144	20.53511	19.23654	21.79456	18.54793	15.77671	17.22119	14.97678	13.58947	19.34351	13.64673	18.64119	20.2798	16.76683	19.50421	13.43825	11.48949	14.61882	11.46767	15.85663	18.38811
19.68539	18.04245	15.07408	18.32867	17.21129	21.32346	16.76372	17.25528	13.88863	18.98477	15.10149	14.35361	14.98323	14.82337	17.80094	14.50316	12.75133	16.36834	14.70473	16.78243	15.21525	12.99468	13.66572	16.10566	17.0501	13.11921	14.14939	11.67572	14.02758	14.68434	20.62595	18.3404	18.41029	17.76462	19.42145	12.96172	13.87476	14.90595	15.55995	15.1651	18.19808	16.85353	14.31475	16.22842	10.04541	11.23572	15.97933	10.38158	16.81143	14.70301
16.79971	18.8001	15.4589	13.04406	16.39428	19.29527	13.19512	16.92316	15.15906	14.95171	18.41767	20.2253	8.5887	14.5741	20.24313	15.11591	13.56328	11.95785	15.37866	17.72509	19.99246	11.32468	13.52147	12.58744	17.36916	14.43301	17.55926	10.66615	16.62789	14.66765	14.81458	13.53606	17.02488	15.6149	17.82652	10.12753	16.3336	13.83637	14.80044	14.70898	14.57216	14.25437	15.77922	20.10546	13.03559	11.39044	16.36814	11.81537	14.60453	13.28105
20.42082	16.10425	14.44204	16.101	17.79916	16.91326	15.08007	13.66049	15.51528	17.08163	13.83638	19.0748	9.04739	14.81765	17.58075	16.61482	11.70947	13.33647	16.41234	15.36273	19.40033	10.9188	13.45791	16.47352	21.86048	15.73963	17.86559	14.03548	14.98362	18.56404	16.11534	17.55749	18.41331	17.00076	17.53404	13.75283	14.85177	10.75315	17.74432	18.08359	14.23812	15.47055	14.4044	21.86556	10.14943	12.26852	17.79976	11.95001	17.15002	15.34345
19.59832	13.12088	14.7757	18.06363	11.68354	17.50511	15.4249	12.69503	9.62454	19.08359	16.588	19.81743	6.02477	15.02653	18.77486	16.49432	15.38677	11.55327	14.3892	20.18741	19.13008	10.94572	14.1549	15.96329	21.66219	18.27181	16.3952	14.51839	16.87631	13.41041	18.06631	20.70484	16.30823	19.76109	13.54858	13.11999	15.79309	14.35269	15.16941	18.57443	17.7363	12.3654	19.79649	18.25701	11.04646	15.13197	12.24303	9.96049	17.93499	14.71741
18.02665	16.63506	11.85152	16.80287	14.74326	17.4163	21.0698	14.46515	15.1351	17.15303	17.12853	20.37572	6.79569	14.57066	20.39096	17.50556	12.51097	13.43571	16.09609	14.18004	18.99241	12.06481	13.73695	13.49959	22.46232	12.89856	13.77721	13.85274	19.81289	15.1557	18.28206	20.2847	15.29032	19.60867	10.40586	13.02849	15.92132	15.08897	16.67539	16.48728	23.46175	17.55637	16.96183	20.02806	11.83977	11.91804	15.27335	13.91646	15.3141	20.36455
20.83433	15.74084	12.75078	17.14903	13.52276	20.78352	18.37755	17.5949	15.17257	18.05773	17.0985	17.92611	9.38762	13.37499	18.45414	17.23742	15.26591	14.42121	13.46058	17.54156	16.30389	13.68447	13.71439	15.61606	20.25652	12.98247	18.13259	14.23186	12.95071	15.47324	20.91899	20.91574	16.23551	16.56859	13.8841	15.0595	17.30154	15.23989	18.62304	15.72543	19.57638	18.36303	13.36898	18.02937	10.83308	12.0353	16.35834	13.79173	13.07542	17.90669
20.11035	15.54166	11.93446	19.63204	14.59696	18.66066	19.10619	17.45899	17.2881	12.68003	15.35111	16.9702	4.9112	16.25078	22.11246	13.81355	15.03433	12.84428	15.8454	17.57896	13.75495	11.59302	12.093	13.10689	21.30731	13.89632	17.69552	12.8492	15.80798	15.27397	17.30585	16.83882	16.8363	16.20395	11.12609	13.03784	17.42153	13.98151	16.46229	13.79629	18.0838	19.20789	15.45672	17.55071	7.55335	13.08272	14.03328	11.83335	19.84487	16.6488
16.61362	16.25095	17.94779	16.9218	14.61443	18.67556	16.71206	12.70113	14.98436	16.98696	16.37941	14.9832	6.31035	18.02086	16.07321	17.42181	10.94134	14.64318	15.63628	17.70869	18.60189	13.85578	11.40961	12.99618	19.54398	14.77589	16.45009	16.16206	17.57118	15.15024	15.41521	16.40292	16.82988	18.0834	17.26236	12.214	16.98881	13.09413	18.28081	12.64662	15.25873	18.29847	14.23349	17.92753	11.25991	13.14727	19.60092	11.99576	18.50869	17.39849
14.69326	16.31894	14.15556	15.74106	15.04093	14.33063	22.49104	15.84079	13.81541	15.10528	14.26515	14.28013	8.83197	16.24086	20.83117	13.92839	14.2872	10.67839	12.91089	18.62733	20.53158	14.79833	11.82985	13.1217	18.18599	15.89566	15.59047	16.40561	15.07227	17.61684	16.33617	14.0258	16.79712	15.88244	14.26725	15.31097	15.64942	11.33701	18.84251	18.38803	17.86095	17.64555	10.83011	16.46003	11.84865	11.257	13.87395	18.8686	17.96406	12.46127
14.93535	18.98301	15.15118	18.72235	18.39256	19.44329	21.09882	13.40597	15.92113	18.73706	12.58468	18.32156	7.25819	17.46248	18.79509	17.77385	16.15307	12.17927	11.83739	20.02562	18.49741	14.38864	14.5875	15.56963	19.06963	13.80625	13.72445	13.65067	17.11523	15.5902	17.23677	15.57681	17.93114	15.27913	12.1625	15.25335	11.95742	14.55231	16.07598	15.53551	17.3541	19.07479	11.17897	16.92672	13.16686	11.70002	13.2143	15.67074	16.24267	17.32858
14.73677	16.30677	16.1867	15.10764	18.05209	19.99168	15.9635	12.14053	15.89376	18.77126	20.09487	19.52176	9.74073	15.8226	17.53421	17.08415	16.69578	10.13216	13.07715	16.16165	16.88743	14.36763	12.81763	15.67853	21.1997	13.23891	15.87379	13.60774	14.98826	13.88838	16.10191	16.40256	18.80482	15.49168	13.40091	16.3064	13.81342	15.82061	17.33131	13.02108	16.67899	15.56081	18.66079	20.25431	14.28394	12.61582	12.02295	15.10749	17.69068	14.23778
18.09256	15.7072	14.59335	16.63109	18.25325	20.06715	17.27185	13.98602	13.85988	17.4719	18.20604	16.23984	7.29042	15.28525	21.43989	13.38473	12.77545	11.77475	12.13745	21.09641	14.33065	15.41153	8.00034	18.42513	20.03855	12.02119	14.53602	14.90547	16.48611	9.7752	16.11339	18.71196	18.75112	16.50857	16.73273	17.38466	16.4763	13.76015	18.66615	13.1851	21.9739	18.1238	15.0366	19.24278	11.69389	9.11302	14.31826	13.48975	15.53971	17.17441
16.59621	17.19405	14.20245	19.61273	17.01538	18.1777	19.62443	13.9915	11.37163	19.05785	16.64695	15.40019	10.02523	13.65663	21.9699	17.5198	13.68114	14.8192	15.31653	15.82638	18.08153	11.00961	10.60337	14.41841	23.03068	8.07873	15.3138	12.83698	18.37297	11.88307	14.42778	19.19696	17.71077	14.52694	14.28638	18.45665	15.70878	13.01598	20.92934	15.6836	15.72951	16.59361	15.67808	17.91588	12.06987	12.93223	14.28674	11.29927	19.69858	13.84583
15.18977	15.1075	16.18009	18.84461	15.53273	18.0371	17.26825	16.01101	14.10349	15.81253	18.62511	16.74791	10.2122	10.9588	23.13866	16.73756	11.19969	14.82647	17.49365	18.24374	17.59447	9.93664	13.82292	12.83763	22.41187	12.31113	17.17587	17.24231	16.24363	14.52023	16.39652	17.9458	16.40737	16.63808	16.60065	14.50829	16.92065	15.98848	17.33564	19.17911	18.23289	14.63238	15.78222	18.93288	11.59918	6.16983	14.75721	11.5747	15.07306	16.07483
14.56595	15.11599	16.24902	16.76871	19.19978	22.2375	14.95494	11.65204	16.43804	13.8629	17.9468	14.60283	6.52779	16.58361	21.40663	15.02715	15.5129	15.09371	18.5322	18.89405	18.83593	10.04466	14.74996	14.293	17.23095	12.67619	18.04335	17.60354	14.7204	15.12724	15.90991	16.13565	19.86448	16.65281	15.61905	13.84085	17.17999	12.94511	18.45633	18.86828	16.31825	15.40646	17.56035	20.23863	11.34553	8.25821	13.76341	13.0466	19.08071	17.34063
15.97989	14.3204	15.20967	16.63041	17.40002	19.52027	17.14808	15.79464	15.31766	18.82869	17.53784	21.89463	5.55074	16.92711	21.81377	12.2902	14.01564	13.84731	14.06243	18.78268	18.07143	12.60548	12.68021	16.3392	19.8817	14.01893	14.76305	19.80775	13.69207	14.75541	17.08336	17.83908	18.58735	15.08922	13.81739	17.04861	17.82353	14.47888	15.139	14.96886	15.62276	19.04808	16.84834	20.01424	11.90976	12.35319	17.44223	15.20272	16.03374	18.22006
12.22014	15.01766	16.22901	14.33874	14.05717	19.04598	15.8388	16.57283	13.89024	15.61022	18.07262	18.54524	5.78707	14.87121	22.09107	13.71211	17.95799	14.2206	13.78501	17.76845	15.67979	14.61756	15.62535	14.51343	20.16465	15.17457	17.7434	14.90857	16.9162	14.42885	18.20986	12.94329	14.84801	18.52234	12.72134	16.11561	19.14557	15.68483	15.19308	13.84189	17.75586	17.32004	15.48365	16.95437	6.75043	13.57686	18.96276	15.63485	14.33726	18.31133
13.3572	14.26035	11.47207	14.51752	15.56282	18.63924	21.45367	13.28443	15.06132	13.25901	20.37731	15.99404	9.99026	14.55823	20.88855	16.23156	13.2295	12.34241	15.24071	13.33038	18.10124	16.78131	14.46308	14.20012	18.9201	15.94021	19.4597	11.21305	18.73471	15.58932	17.59805	16.74394	16.22136	17.06999	13.67777	17.40794	20.22289	16.89816	20.10717	15.39572	19.91033	19.61745	12.36983	16.66609	9.80416	14.04516	17.89225	10.48755	17.51079	16.52393
14.49593	18.23948	14.4553	17.28163	16.7441	19.46649	20.1025	15.69612	12.73891	16.70618	15.64146	17.54162	8.15456	15.74665	21.23051	13.48527	15.29512	16.08384	14.12229	15.03925	15.26517	12.92117	16.98432	15.61141	20.72616	16.05377	17.82658	14.22912	15.36535	15.53296	15.74572	17.38239	16.583	20.9033	16.50721	15.05665	18.96533	16.06797	19.30256	19.30411	17.6302	17.34731	14.89431	20.1305	11.94089	10.63443	14.40582	11.54237	16.34207	18.30667
15.05315	14.8621	17.08423	15.80546	18.69352	18.3301	21.77438	14.75304	14.09985	19.04499	17.1756	16.87261	6.34109	17.5477	20.15554	14.49363	15.28637	12.85043	13.40408	14.47844	19.06267	13.97803	13.08712	18.53056	22.72006	15.12745	19.12319	16.69674	12.9243	14.66174	17.76227	17.35953	18.89083	17.3687	14.02132	10.87899	13.77405	15.8706	20.22099	17.57082	17.85821	16.42325	16.74419	19.43244	8.56372	11.41197	14.92747	14.614	13.15922	15.77069
14.92189	14.56637	19.84176	17.44046	14.79072	14.94086	21.7909	14.0412	14.59508	19.87697	16.11321	18.16768	10.55932	15.16	18.95869	15.50019	15.60688	14.75385	17.23735	13.53212	12.91492	16.9647	13.97498	18.09415	20.00408	12.81836	16.54424	15.9218	14.42285	14.8974	18.3795	19.51363	16.65554	16.87884	19.41961	12.8242	16.27364	14.76623	15.58696	16.27209	15.85139	18.22617	15.13871	19.18747	8.00545	9.18064	18.02789	10.85188	16.7205	16.31417
19.53511	14.05803	14.59502	17.90272	19.73863	17.42729	19.68132	12.20232	17.69828	14.63891	10.81835	18.47329	6.16731	16.35999	18.09332	17.26905	16.44123	14.91369	15.44088	15.88222	20.0115	18.58196	14.57353	16.99283	17.78397	14.45471	15.78311	16.10431	15.12713	12.61562	18.60419	20.60991	17.08896	15.48247	16.12343	12.02326	18.08397	12.50917	17.41386	14.74407	15.09447	16.0232	16.15108	17.88711	10.07128	13.58032	17.40442	12.71953	12.83121	13.91158
13.75206	15.40431	13.80905	16.93332	19.54244	18.76359	15.85879	11.88798	17.23883	17.14513	16.9325	17.77865	5.44552	16.8127	19.07934	17.76158	16.68867	13.25246	14.50365	16.63258	20.19544	18.69687	13.41012	19.54944	18.3074	15.87926	14.26016	17.08506	15.56377	13.27428	16.6229	24.17318	17.22382	15.04845	15.50558	17.7175	14.42836	14.24353	19.12805	14.09116	15.08063	13.779	13.33108	18.4544	9.61702	11.9061	15.2958	12.55631	17.63635	13.57069
16.0743	15.27767	17.17483	13.66917	18.58453	18.29824	16.93579	11.67167	14.1598	18.99733	13.38479	18.12454	5.53693	18.92326	14.50271	19.36111	17.67157	11.9053	13.15944	16.28991	19.61065	17.22778	11.61396	18.28377	19.11232	13.25837	14.39607	16.50007	15.62383	11.4031	16.22838	23.0794	18.5533	16.67444	13.08248	16.88224	16.74786	12.56798	17.91173	15.71786	17.33823	15.59979	14.02223	18.76365	12.66901	8.07552	15.55434	16.20295	18.45474	14.84471
17.71088	15.94446	18.00804	18.38553	17.01152	17.45305	15.64138	14.85563	13.46338	20.31463	14.4753	16.92247	9.90541	16.5475	18.58298	18.58158	13.96293	7.44335	15.05094	19.71122	19.95663	15.78366	10.27879	18.58615	18.2396	14.71936	13.72858	13.52776	18.3983	12.05241	18.1706	20.28633	18.05096	16.49587	16.29432	18.53094	14.14369	15.83394	18.83967	11.93942	13.7094	16.75289	15.8013	17.04949	12.93047	11.92155	13.6026	15.13945	15.71564	13.88201
19.68468	15.94999	16.5207	13.68345	12.76265	11.73127	16.78834	15.83722	16.12493	17.14196	17.48737	17.03407	8.92742	16.22295	20.56211	13.24375	12.7503	11.51362	14.04605	16.20783	17.51064	12.65139	13.70731	17.44601	18.85459	16.58776	13.33218	15.73276	15.12263	15.56313	14.78001	20.32886	18.62751	14.85205	13.92613	14.43197	14.16044	13.14834	17.22515	14.08225	15.78125	15.65076	17.73184	16.94518	12.48424	13.36693	15.18004	16.0507	16.93377	12.55317
17.13271	16.43499	17.49512	17.06176	16.11354	15.97039	18.62496	16.29968	13.45391	19.53643	15.94704	17.11511	9.02162	11.94334	19.39983	18.26214	15.16437	11.54305	10.36474	16.77437	19.07375	11.94989	13.40611	15.82884	20.3386	14.1079	12.13916	10.52914	18.46287	16.73913	14.75821	24.39173	14.54488	14.68263	12.45241	13.90019	11.18612	15.56458	15.2413	15.15026	19.1904	15.56929	15.3461	17.8013	14.49594	12.52895	19.29774	15.31784	17.01477	15.86441
15.30576	13.81062	13.13984	17.73554	15.46372	16.96605	17.18621	13.75922	17.60349	20.60627	16.84758	20.47867	8.97325	12.47145	20.45044	18.96136	15.18522	10.64296	11.10523	14.80487	17.13522	10.07978	10.6068	14.04762	18.78343	17.02512	12.48729	16.75181	14.17085	12.37335	19.87994	24.4725	18.77514	16.73243	15.19896	12.56768	14.88204	13.61572	14.67998	16.87255	21.34544	17.31622	17.88507	17.90053	11.75825	9.25963	14.31525	13.50528	17.79918	16.01531
12.81995	13.32292	15.51376	17.90253	16.59164	15.99285	19.67198	16.57989	16.87925	18.15335	17.49773	17.04253	5.84663	14.55462	19.40699	14.30549	14.38339	17.0948	15.16924	14.85153	15.76005	12.00409	13.17072	14.00205	21.15333	19.62602	12.53468	13.13038	20.08166	15.33586	19.68378	20.94522	19.54389	16.25695	13.62322	11.82422	16.39229	17.16225	17.36913	13.11766	19.21234	16.3507	14.00768	15.84011	13.5059	15.62132	18.50689	16.89766	17.98059	12.57717
15.07145	14.91702	14.71168	19.49947	15.84386	18.41214	15.59338	16.1757	17.07165	16.92966	13.69849	18.33397	6.66342	12.56787	16.80662	19.2335	15.55467	16.80403	14.71841	15.87461	19.39285	12.11539	11.06418	16.37303	23.68609	14.00982	13.20376	15.13992	17.47642	10.59879	21.27151	19.08327	21.85874	15.74325	11.61557	11.53363	16.44731	17.92231	19.32753	16.4991	17.7414	15.96457	11.03404	18.62102	10.33825	13.5725	13.78727	16.80495	12.51588	15.0881
14.97766	15.94023	13.65371	20.63746	14.80503	17.80198	18.35122	13.52817	13.71581	19.52149	12.92682	13.37638	9.43514	14.52244	18.04896	18.68115	14.11349	15.00415	11.01069	17.78289	17.33331	15.63944	14.31188	14.75061	20.54706	16.68266	15.58723	13.10454	19.43626	11.43145	20.40427	19.55767	14.98881	11.84305	15.42821	15.60277	16.02938	18.55414	14.16652	12.05462	18.55323	17.1164	15.92174	19.08277	8.92082	7.96125	13.2314	14.06531	16.09897	14.31892
14.17979	15.80568	16.60259	21.83623	14.79055	18.33249	17.04101	12.35477	12.85514	20.79936	14.84703	19.11683	7.50765	14.25824	17.5106	15.43522	11.20498	13.01775	14.61955	14.5496	19.43356	15.59176	15.67963	14.77695	21.13581	15.76016	15.78506	14.71771	16.8775	12.40037	19.17876	19.95752	16.72578	14.11311	12.57478	14.49778	17.72201	17.12259	19.6853	18.53099	17.35282	16.10074	14.35489	21.90274	11.83477	10.33983	12.66745	15.77387	17.22202	13.64827
17.76204	15.80227	16.06482	22.48296	14.22298	14.42115	20.1142	17.01075	13.74325	21.40942	18.40047	21.91669	8.31396	15.02	19.53506	18.62889	13.315	15.28731	12.90807	15.62784	18.43317	14.82741	12.88258	12.11479	19.82451	14.12322	16.64391	13.30565	18.92611	15.28207	19.27663	20.59676	16.59966	14.22004	9.54798	14.40701	16.57326	18.56198	19.47997	19.11078	15.45435	16.00854	14.31312	19.76034	11.78776	10.62162	17.19214	12.42685	16.96725	17.41411
18.17442	15.82982	12.96102	19.22708	16.83866	14.9747	18.87441	19.75496	13.19067	21.39885	20.80026	20.08375	7.52219	17.04662	20.9371	17.48876	15.91343	16.75984	10.17361	16.64599	16.55064	14.99726	11.59746	17.94653	18.56913	16.50543	16.80242	14.67583	17.36624	14.9374	16.93306	19.10754	18.93329	20.01731	10.76651	14.77761	17.23737	18.08738	20.88987	15.49295	16.60916	16.12949	13.13131	21.32905	15.25898	11.05077	16.85573	12.02071	18.29297	16.3199
END
[truncated: 100 more columns]
