# Supplementary material for: Get Over It! A Multilevel Threshold Autoregressive Model for State-Dependent Affect Regulation
Source: Psychometrika. 2014 Aug 5;81(1):217–41. doi: 10.1007/s11336-014-9417-x (PMC4764683; doi:10.1007/s11336-014-9417-x)
Supplement: Supplementary file 2 — Supplementary material 2 (txt 0 KB) [file 11336_2014_9417_MOESM2_ESM.txt]

means_phi[1]	means_phi[2]	sd_phi[1]	sd_phi[2]	corr_phi	mean_thr	sd_thr
0.2	0.4	0.1	0.1	0.5	15	2
